# Supplementary material for: tert-Butyl N-{3-[(3-chloro-1,4-dioxo-1,4-dihydro­naphthalen-2-yl)amino]­prop­yl}carbamate
Source: Acta Crystallogr Sect E Struct Rep Online. 2012 Jul 7;68(Pt 8):o2361. doi: 10.1107/S1600536812029674 (PMC3414294; doi:10.1107/S1600536812029674)
Supplement: Supplementary file 1 [file e-68-o2361-sup1.cif]

##############################################################################
#                                                                            #
# This CIF contains the data in a paper accepted for publication in          #
# Acta Crystallographica Section E. It conforms to the requirements of       #
# Notes for Authors for Acta Crystallographica Section E, and has been       #
# peer reviewed under the auspices of the IUCr Commission on Journals.       #
#                                                                            #
# Full details of the Crystallographic Information File format               #
# are given in the paper "The Crystallographic Information File (CIF):       #
# a New Standard Archive File for Crystallography" by S. R. Hall, F. H.      #
# Allen and I. D. Brown [Acta Cryst. (1991), A47, 655-685].                  #
#                                                                            #
# The current version of the core CIF dictionary is obtainable from          #
# ftp://ftp.iucr.org/pub/cif_core.dic.                                       #
#                                                                            #
# Software is freely available for graphical display of the structure(s)     #
# in this CIF. For information consult the CIF software page                 #
# http://www.iucr.org/resources/cif/software.                                #
#                                                                            #
# This file may be used for bona fide research purposes within the           #
# scientific community so long as proper attribution is given to the journal # 
# article from which it was obtained.                                        #
#                                                                            #
##############################################################################
data_global
_audit_creation_method     'WinGX routine CIF_UPDATE'
_audit_conform_dict_name     cif_core.dic
_audit_conform_dict_version     2.4
_journal_data_validation_number     ?
_journal_date_recd_electronic     2012-05-29
_journal_date_accepted     2012-06-29
_journal_name_full     'Acta Crystallographica, Section E'
_journal_year     2012
_journal_volume     68
_journal_issue      8
_journal_page_first     o2361
_journal_page_last     o2361
_journal_paper_category     QO
_journal_paper_doi     10.1107/S1600536812029674
_journal_coeditor_code     BX2415
_publ_contact_author_name     'Jackson A. L. C. Resende'
_publ_contact_author_address
;
Laborat\'orio de difra\,c\~ao de raios X
Departmento de Qu\'imica Inorg\^anica
Universiade Federal Fluminense
Niter\'oi
CEP 24-020-140
Rio de Janeiro
Brazil
;
_publ_contact_author_email     'jresende@id.uff.br'
_publ_contact_author_fax     '(+55)2126292159'
_publ_contact_author_phone     '(+55)2126292224'
_publ_section_title
;\
<i>tert</i>-Butyl
<i>N</i>-{3-[(3-chloro-1,4-dioxo-1,4-dihydronaphthalen-2-yl)amino]propyl}\
carbamate
;
loop_
    _publ_author_name
    _publ_author_footnote
    _publ_author_address
    'Resende, Jackson A. L. C.' ?
;
Departmento de Qu\'imica Inorg\^anica
Universiade Federal Fluminense
Niter\'oi
CEP 24-020-140
Rio de Janeiro
Brazil
;
    'Gomez, Javier A.' .
;
Departmento de Qu\'imica Inorg\^anica
Universiade Federal Fluminense
Niter\'oi
CEP 24-020-140
Rio de Janeiro
Brazil
;
data_I
_audit_creation_method     'WinGX routine CIF_UPDATE'
_chemical_name_systematic
;
<i>tert</i>-Butyl <i>N</i>-{3-[(3-chloro-1,4-dioxo-1,4-
dihydronaphthalen-2-yl)amino]propyl}carbamate
;
_chemical_formula_moiety     'C18 H21 Cl N2 O4'
_chemical_formula_sum     'C18 H21 Cl N2 O4'
_chemical_formula_iupac     'C18 H21 Cl N2 O4'
_chemical_formula_weight     364.82
_symmetry_cell_setting     monoclinic
_symmetry_space_group_name_H-M     'P 21/n'
_symmetry_space_group_name_Hall     '-P 2yn'
loop_
    _symmetry_equiv_pos_as_xyz
    'x, y, z'
    '-x+1/2, y+1/2, -z+1/2'
    '-x, -y, -z'
    'x-1/2, -y-1/2, z-1/2'
_cell_length_a     5.5172(2)
_cell_length_b     16.6134(6)
_cell_length_c     19.6758(6)
_cell_angle_alpha     90
_cell_angle_beta     95.709(3)
_cell_angle_gamma     90
_cell_volume     1794.53(11)
_cell_formula_units_Z     4
_cell_measurement_reflns_used     3882
_cell_measurement_theta_min     3.4862
_cell_measurement_theta_max     66.1413
_cell_measurement_temperature     150(2)
_exptl_crystal_description     plate
_exptl_crystal_colour     RED
_exptl_crystal_size_max     0.2
_exptl_crystal_size_mid     0.15
_exptl_crystal_size_min     0.02
_exptl_crystal_density_diffrn     1.35
_exptl_crystal_density_method     'not measured'
_exptl_crystal_F_000     768
_exptl_absorpt_coefficient_mu     2.103
_exptl_absorpt_correction_type     multi-scan
_exptl_absorpt_process_details
;
(CrysAlis PRO; Agilent, 2011)
;
_exptl_absorpt_correction_T_min     0.55093
_exptl_absorpt_correction_T_max     1
_exptl_special_details
;
CrysAlisPro (Agilent, 2011)
Empirical absorption correction using spherical harmonics,
implemented in SCALE3 ABSPACK scaling algorithm.
;
_diffrn_ambient_temperature     150(2)
_diffrn_radiation_type     CuK\a
_diffrn_radiation_wavelength     1.5418
_diffrn_radiation_monochromator     graphite
_diffrn_measurement_device_type     'Agilent Xcalibur Atlas Gemini ultra'
_diffrn_measurement_method     '\w scans'
_diffrn_detector_area_resol_mean     10.4186
_diffrn_reflns_number     9109
_diffrn_reflns_av_R_equivalents     0.0396
_diffrn_reflns_theta_min     3.49
_diffrn_reflns_theta_max     66.25
_diffrn_reflns_theta_full     66.25
_diffrn_measured_fraction_theta_max     0.997
_diffrn_measured_fraction_theta_full     0.997
_diffrn_reflns_limit_h_min     -6
_diffrn_reflns_limit_h_max     6
_diffrn_reflns_limit_k_min     -19
_diffrn_reflns_limit_k_max     13
_diffrn_reflns_limit_l_min     -23
_diffrn_reflns_limit_l_max     22
_refine_special_details
;
Refinement of <i>F</i>^2^ against ALL reflections. The weighted <i>R</i>-factor
<i>wR</i> and goodness of fit <i>S</i> are based on <i>F</i>^2^, conventional
<i>R</i>-factors <i>R</i> are based on <i>F</i>, with <i>F</i> set to zero for
negative <i>F</i>^2^. The threshold expression of <i>F</i>^2^ >
\s(<i>F</i>^2^) is used only for calculating <i>R</i>-factors(gt) <i>etc</i>.
and is not relevant to the choice of reflections for refinement.
<i>R</i>-factors based on <i>F</i>^2^ are statistically about twice as large
as those based on <i>F</i>, and <i>R</i>- factors based on ALL data will be
even larger.
;
_reflns_number_total     3149
_reflns_number_gt     2620
_reflns_threshold_expression     I>2sigma(I)
_refine_ls_structure_factor_coef     Fsqd
_refine_ls_matrix_type     full
_refine_ls_R_factor_all     0.0493
_refine_ls_R_factor_gt     0.037
_refine_ls_wR_factor_ref     0.0963
_refine_ls_goodness_of_fit_ref     1.069
_refine_ls_restrained_S_all     1.069
_refine_ls_number_reflns     3149
_refine_ls_number_parameters     229
_refine_ls_number_restraints     0
_refine_ls_hydrogen_treatment     constr
_refine_ls_weighting_scheme     calc
_refine_ls_weighting_details
         'calc w=1/[\s^2^(Fo^2^)+(0.0487P)^2^+0.2773P] where P=(Fo^2^+2Fc^2^)/3'
_atom_sites_solution_hydrogens     geom
_atom_sites_solution_primary     direct
_atom_sites_solution_secondary     difmap
_refine_ls_shift/su_max     0.001
_refine_ls_shift/su_mean     0
_refine_diff_density_max     0.212
_refine_diff_density_min     -0.269
_refine_ls_extinction_method     none
loop_
    _atom_type_symbol
    _atom_type_description
    _atom_type_scat_dispersion_real
    _atom_type_scat_dispersion_imag
    _atom_type_scat_source
    C C 0.0181 0.0091 'International Tables Vol C Tables 4.2.6.8 and 6.1.1.4'
    H H 0 0 'International Tables Vol C Tables 4.2.6.8 and 6.1.1.4'
    O O 0.0492 0.0322 'International Tables Vol C Tables 4.2.6.8 and 6.1.1.4'
    Cl Cl 0.3639 0.7018 'International Tables Vol C Tables 4.2.6.8 and 6.1.1.4'
    N N 0.0311 0.018 'International Tables Vol C Tables 4.2.6.8 and 6.1.1.4'
_computing_data_collection     'CrysAlis PRO (Agilent, 2011)'
_computing_cell_refinement     'CrysAlis PRO (Agilent, 2011)'
_computing_data_reduction     'CrysAlis PRO (Agilent, 2011)'
_computing_structure_solution     'SHELXS97 (Sheldrick, 2008)'
_computing_structure_refinement     'SHELXL97 (Sheldrick, 2008)'
_computing_molecular_graphics
 'ORTEP-3 for Windows (Farrugia, 1997) and Mercury (Macrae <i>et al.</i>, 2006)'
_computing_publication_material     'WinGX (Farrugia, 1999)'
loop_
    _atom_site_type_symbol
    _atom_site_label
    _atom_site_fract_x
    _atom_site_fract_y
    _atom_site_fract_z
    _atom_site_U_iso_or_equiv
    _atom_site_adp_type
    _atom_site_calc_flag
    _atom_site_refinement_flags
    _atom_site_occupancy
    _atom_site_disorder_assembly
    _atom_site_disorder_group
    Cl Cl 0.06795(8) 0.53090(3) 0.20487(2) 0.02752(14) Uani d . 1 . .
    O O2 0.2272(2) 0.68717(8) 0.16913(7) 0.0334(3) Uani d . 1 . .
    O O1 0.7377(2) 0.46056(8) 0.05404(7) 0.0309(3) Uani d . 1 . .
    C C3 0.2965(3) 0.54959(11) 0.15192(8) 0.0213(4) Uani d . 1 . .
    C C2 0.4262(3) 0.48957(10) 0.12418(8) 0.0195(4) Uani d . 1 . .
    C C9 0.6701(3) 0.59958(11) 0.06765(8) 0.0215(4) Uani d . 1 . .
    C C10 0.5346(3) 0.65804(11) 0.09762(8) 0.0225(4) Uani d . 1 . .
    C C5 0.5789(3) 0.73898(12) 0.08553(9) 0.0289(4) Uani d . 1 . .
    H H5 0.4862 0.7793 0.1053 0.035 Uiso calc R 1 . .
    C C8 0.8508(3) 0.62166(12) 0.02638(9) 0.0254(4) Uani d . 1 . .
    H H8 0.9433 0.5815 0.0062 0.03 Uiso calc R 1 . .
    C C11 0.2428(3) 0.35866(11) 0.16149(9) 0.0249(4) Uani d . 1 . .
    H H11A 0.2312 0.3057 0.1384 0.03 Uiso calc R 1 . .
    H H11B 0.079 0.3836 0.156 0.03 Uiso calc R 1 . .
    C C4 0.3413(3) 0.63466(11) 0.14204(9) 0.0234(4) Uani d . 1 . .
    C C13 0.5714(4) 0.30943(12) 0.25169(10) 0.0295(4) Uani d . 1 . .
    H H13A 0.689 0.3429 0.2293 0.035 Uiso calc R 1 . .
    H H13B 0.6191 0.3112 0.3015 0.035 Uiso calc R 1 . .
    C C1 0.6246(3) 0.51367(11) 0.07960(9) 0.0220(4) Uani d . 1 . .
    C C7 0.8947(3) 0.70260(12) 0.01492(9) 0.0292(4) Uani d . 1 . .
    H H7 1.0174 0.7181 -0.0131 0.035 Uiso calc R 1 . .
    C C12 0.3190(3) 0.34600(12) 0.23726(9) 0.0283(4) Uani d . 1 . .
    H H12A 0.3156 0.3985 0.261 0.034 Uiso calc R 1 . .
    H H12B 0.1991 0.3103 0.2563 0.034 Uiso calc R 1 . .
    C C6 0.7587(4) 0.76064(12) 0.04458(10) 0.0321(5) Uani d . 1 . .
    H H6 0.7891 0.816 0.0367 0.039 Uiso calc R 1 . .
    O O4 0.7482(2) 0.25328(8) 0.12831(7) 0.0324(3) Uani d . 1 . .
    N N2 0.5892(3) 0.22688(9) 0.22833(8) 0.0296(4) Uani d . 1 . .
    H H2 0.541 0.189 0.2536 0.036 Uiso d R 1 . .
    C C15 0.6766(3) 0.20650(11) 0.16955(10) 0.0251(4) Uani d . 1 . .
    O O3 0.6717(2) 0.12504(8) 0.16315(7) 0.0310(3) Uani d . 1 . .
    C C16 0.8079(3) 0.08385(12) 0.11316(10) 0.0299(4) Uani d . 1 . .
    C C17 0.6995(4) 0.10180(14) 0.04103(11) 0.0413(5) Uani d . 1 . .
    H H17A 0.5265 0.0873 0.0362 0.062 Uiso calc R 1 . .
    H H17B 0.7852 0.0704 0.0087 0.062 Uiso calc R 1 . .
    H H17C 0.7167 0.1593 0.0316 0.062 Uiso calc R 1 . .
    C C18 1.0756(4) 0.10683(15) 0.12453(13) 0.0450(6) Uani d . 1 . .
    H H18A 1.0957 0.1629 0.1108 0.067 Uiso calc R 1 . .
    H H18B 1.1704 0.0717 0.0971 0.067 Uiso calc R 1 . .
    H H18C 1.1332 0.1006 0.173 0.067 Uiso calc R 1 . .
    C C19 0.7714(5) -0.00400(13) 0.13100(13) 0.0472(6) Uani d . 1 . .
    H H19A 0.8367 -0.0137 0.1785 0.071 Uiso calc R 1 . .
    H H19B 0.857 -0.0382 0.1006 0.071 Uiso calc R 1 . .
    H H19C 0.5972 -0.0168 0.1255 0.071 Uiso calc R 1 . .
    N N1 0.4113(3) 0.40938(9) 0.12852(7) 0.0242(3) Uani d . 1 . .
    H H1 0.524 0.3858 0.1098 0.029 Uiso d R 1 . .
loop_
    _atom_site_aniso_label
    _atom_site_aniso_U_11
    _atom_site_aniso_U_22
    _atom_site_aniso_U_33
    _atom_site_aniso_U_12
    _atom_site_aniso_U_13
    _atom_site_aniso_U_23
    Cl 0.0286(2) 0.0288(3) 0.0266(2) 0.00320(18) 0.01000(17) 0.00058(18)
    O2 0.0422(8) 0.0250(7) 0.0349(7) 0.0059(6) 0.0136(6) -0.0064(6)
    O1 0.0360(7) 0.0243(7) 0.0349(7) 0.0038(6) 0.0156(6) -0.0027(6)
    C3 0.0228(8) 0.0245(9) 0.0168(8) 0.0012(7) 0.0032(7) -0.0004(7)
    C2 0.0218(8) 0.0215(9) 0.0147(8) -0.0003(7) -0.0014(7) -0.0004(7)
    C9 0.0232(8) 0.0233(9) 0.0173(8) 0.0001(7) -0.0018(7) 0.0001(7)
    C10 0.0262(9) 0.0238(9) 0.0166(8) 0.0007(8) -0.0024(7) -0.0016(7)
    C5 0.0349(10) 0.0229(10) 0.0280(10) 0.0024(8) -0.0004(8) -0.0005(8)
    C8 0.0266(9) 0.0287(10) 0.0208(9) -0.0012(8) 0.0023(7) 0.0002(8)
    C11 0.0250(9) 0.0222(9) 0.0272(10) -0.0039(7) 0.0017(8) 0.0005(8)
    C4 0.0270(9) 0.0248(9) 0.0179(9) 0.0015(8) 0.0005(7) -0.0022(7)
    C13 0.0364(10) 0.0259(10) 0.0256(10) -0.0009(8) 0.0006(8) 0.0013(8)
    C1 0.0242(8) 0.0227(9) 0.0186(8) 0.0017(7) -0.0002(7) -0.0009(7)
    C7 0.0313(9) 0.0337(11) 0.0224(9) -0.0064(8) 0.0010(8) 0.0049(8)
    C12 0.0340(10) 0.0252(10) 0.0264(10) -0.0005(8) 0.0068(8) 0.0020(8)
    C6 0.0416(11) 0.0235(10) 0.0305(10) -0.0047(9) -0.0006(9) 0.0044(8)
    O4 0.0372(7) 0.0274(7) 0.0341(7) -0.0043(6) 0.0112(6) 0.0053(6)
    N2 0.0356(8) 0.0220(8) 0.0328(9) 0.0004(7) 0.0110(7) 0.0067(7)
    C15 0.0204(8) 0.0221(9) 0.0327(10) -0.0019(7) 0.0025(8) 0.0039(8)
    O3 0.0333(7) 0.0228(7) 0.0387(8) -0.0013(6) 0.0131(6) 0.0023(6)
    C16 0.0260(9) 0.0262(10) 0.0380(11) 0.0019(8) 0.0061(8) 0.0010(9)
    C17 0.0432(12) 0.0420(13) 0.0382(12) -0.0032(10) 0.0027(10) -0.0047(10)
    C18 0.0251(10) 0.0480(14) 0.0619(15) 0.0053(10) 0.0045(10) 0.0020(12)
    C19 0.0519(13) 0.0284(12) 0.0632(16) 0.0071(10) 0.0158(12) 0.0029(11)
    N1 0.0282(8) 0.0212(8) 0.0238(8) 0.0012(6) 0.0061(6) -0.0006(6)
_geom_special_details
;
All e.s.d.'s (except the e.s.d. in the dihedral angle between two l.s. planes)
are estimated using the full covariance matrix. The cell e.s.d.'s are taken
into account individually in the estimation of e.s.d.'s in distances, angles
and torsion angles; correlations between e.s.d.'s in cell parameters are only
used when they are defined by crystal symmetry. An approximate (isotropic)
treatment of cell e.s.d.'s is used for estimating e.s.d.'s involving l.s.
planes.
;
loop_
    _geom_bond_atom_site_label_1
    _geom_bond_atom_site_label_2
    _geom_bond_site_symmetry_2
    _geom_bond_distance
    _geom_bond_publ_flag
    Cl C3 . 1.7418(18) ?
    O2 C4 . 1.228(2) ?
    O1 C1 . 1.218(2) ?
    C3 C2 . 1.372(2) ?
    C3 C4 . 1.451(3) ?
    C2 N1 . 1.338(2) ?
    C2 C1 . 1.523(2) ?
    C9 C10 . 1.392(2) ?
    C9 C8 . 1.396(3) ?
    C9 C1 . 1.472(3) ?
    C10 C5 . 1.391(3) ?
    C10 C4 . 1.496(3) ?
    C5 C6 . 1.386(3) ?
    C5 H5 . 0.95 ?
    C8 C7 . 1.389(3) ?
    C8 H8 . 0.95 ?
    C11 N1 . 1.454(2) ?
    C11 C12 . 1.523(3) ?
    C11 H11A . 0.99 ?
    C11 H11B . 0.99 ?
    C13 N2 . 1.453(2) ?
    C13 C12 . 1.520(3) ?
    C13 H13A . 0.99 ?
    C13 H13B . 0.99 ?
    C7 C6 . 1.386(3) ?
    C7 H7 . 0.95 ?
    C12 H12A . 0.99 ?
    C12 H12B . 0.99 ?
    C6 H6 . 0.95 ?
    O4 C15 . 1.218(2) ?
    N2 C15 . 1.340(2) ?
    N2 H2 . 0.86 ?
    C15 O3 . 1.359(2) ?
    O3 C16 . 1.465(2) ?
    C16 C17 . 1.514(3) ?
    C16 C19 . 1.519(3) ?
    C16 C18 . 1.520(3) ?
    C17 H17A . 0.98 ?
    C17 H17B . 0.98 ?
    C17 H17C . 0.98 ?
    C18 H18A . 0.98 ?
    C18 H18B . 0.98 ?
    C18 H18C . 0.98 ?
    C19 H19A . 0.98 ?
    C19 H19B . 0.98 ?
    C19 H19C . 0.98 ?
    N1 H1 . 0.8486 ?
loop_
    _geom_angle_atom_site_label_1
    _geom_angle_atom_site_label_2
    _geom_angle_atom_site_label_3
    _geom_angle_site_symmetry_1
    _geom_angle_site_symmetry_3
    _geom_angle
    _geom_angle_publ_flag
    C2 C3 C4 . . 123.52(16) ?
    C2 C3 Cl . . 123.08(14) ?
    C4 C3 Cl . . 113.37(13) ?
    N1 C2 C3 . . 131.33(17) ?
    N1 C2 C1 . . 110.55(15) ?
    C3 C2 C1 . . 118.12(15) ?
    C10 C9 C8 . . 120.52(17) ?
    C10 C9 C1 . . 120.11(16) ?
    C8 C9 C1 . . 119.37(17) ?
    C5 C10 C9 . . 119.41(17) ?
    C5 C10 C4 . . 119.90(17) ?
    C9 C10 C4 . . 120.70(16) ?
    C6 C5 C10 . . 119.88(19) ?
    C6 C5 H5 . . 120.1 ?
    C10 C5 H5 . . 120.1 ?
    C7 C8 C9 . . 119.66(18) ?
    C7 C8 H8 . . 120.2 ?
    C9 C8 H8 . . 120.2 ?
    N1 C11 C12 . . 112.97(14) ?
    N1 C11 H11A . . 109 ?
    C12 C11 H11A . . 109 ?
    N1 C11 H11B . . 109 ?
    C12 C11 H11B . . 109 ?
    H11A C11 H11B . . 107.8 ?
    O2 C4 C3 . . 122.17(16) ?
    O2 C4 C10 . . 119.68(16) ?
    C3 C4 C10 . . 118.15(16) ?
    N2 C13 C12 . . 114.05(16) ?
    N2 C13 H13A . . 108.7 ?
    C12 C13 H13A . . 108.7 ?
    N2 C13 H13B . . 108.7 ?
    C12 C13 H13B . . 108.7 ?
    H13A C13 H13B . . 107.6 ?
    O1 C1 C9 . . 122.29(16) ?
    O1 C1 C2 . . 118.31(16) ?
    C9 C1 C2 . . 119.38(15) ?
    C6 C7 C8 . . 119.67(18) ?
    C6 C7 H7 . . 120.2 ?
    C8 C7 H7 . . 120.2 ?
    C13 C12 C11 . . 113.37(16) ?
    C13 C12 H12A . . 108.9 ?
    C11 C12 H12A . . 108.9 ?
    C13 C12 H12B . . 108.9 ?
    C11 C12 H12B . . 108.9 ?
    H12A C12 H12B . . 107.7 ?
    C7 C6 C5 . . 120.86(18) ?
    C7 C6 H6 . . 119.6 ?
    C5 C6 H6 . . 119.6 ?
    C15 N2 C13 . . 123.56(16) ?
    C15 N2 H2 . . 118.2 ?
    C13 N2 H2 . . 118.2 ?
    O4 C15 N2 . . 125.63(17) ?
    O4 C15 O3 . . 125.34(18) ?
    N2 C15 O3 . . 109.03(16) ?
    C15 O3 C16 . . 121.37(15) ?
    O3 C16 C17 . . 110.87(16) ?
    O3 C16 C19 . . 101.83(16) ?
    C17 C16 C19 . . 110.91(18) ?
    O3 C16 C18 . . 109.84(16) ?
    C17 C16 C18 . . 112.07(18) ?
    C19 C16 C18 . . 110.86(18) ?
    C16 C17 H17A . . 109.5 ?
    C16 C17 H17B . . 109.5 ?
    H17A C17 H17B . . 109.5 ?
    C16 C17 H17C . . 109.5 ?
    H17A C17 H17C . . 109.5 ?
    H17B C17 H17C . . 109.5 ?
    C16 C18 H18A . . 109.5 ?
    C16 C18 H18B . . 109.5 ?
    H18A C18 H18B . . 109.5 ?
    C16 C18 H18C . . 109.5 ?
    H18A C18 H18C . . 109.5 ?
    H18B C18 H18C . . 109.5 ?
    C16 C19 H19A . . 109.5 ?
    C16 C19 H19B . . 109.5 ?
    H19A C19 H19B . . 109.5 ?
    C16 C19 H19C . . 109.5 ?
    H19A C19 H19C . . 109.5 ?
    H19B C19 H19C . . 109.5 ?
    C2 N1 C11 . . 130.65(16) ?
    C2 N1 H1 . . 112.3 ?
    C11 N1 H1 . . 117 ?
loop_
    _geom_torsion_atom_site_label_1
    _geom_torsion_atom_site_label_2
    _geom_torsion_atom_site_label_3
    _geom_torsion_atom_site_label_4
    _geom_torsion_site_symmetry_1
    _geom_torsion_site_symmetry_2
    _geom_torsion_site_symmetry_3
    _geom_torsion_site_symmetry_4
    _geom_torsion
    _geom_torsion_publ_flag
    C4 C3 C2 N1 . . . . 179.24(17) ?
    Cl C3 C2 N1 . . . . 1.4(3) ?
    C4 C3 C2 C1 . . . . -1.2(2) ?
    Cl C3 C2 C1 . . . . -178.99(12) ?
    C8 C9 C10 C5 . . . . 0.7(2) ?
    C1 C9 C10 C5 . . . . -179.67(15) ?
    C8 C9 C10 C4 . . . . -179.81(15) ?
    C1 C9 C10 C4 . . . . -0.2(2) ?
    C9 C10 C5 C6 . . . . -0.7(3) ?
    C4 C10 C5 C6 . . . . 179.74(16) ?
    C10 C9 C8 C7 . . . . -0.3(2) ?
    C1 C9 C8 C7 . . . . -179.97(15) ?
    C2 C3 C4 O2 . . . . -177.80(16) ?
    Cl C3 C4 O2 . . . . 0.2(2) ?
    C2 C3 C4 C10 . . . . 1.8(2) ?
    Cl C3 C4 C10 . . . . 179.81(12) ?
    C5 C10 C4 O2 . . . . -2.0(2) ?
    C9 C10 C4 O2 . . . . 178.51(15) ?
    C5 C10 C4 C3 . . . . 178.43(15) ?
    C9 C10 C4 C3 . . . . -1.1(2) ?
    C10 C9 C1 O1 . . . . 179.49(16) ?
    C8 C9 C1 O1 . . . . -0.9(2) ?
    C10 C9 C1 C2 . . . . 0.8(2) ?
    C8 C9 C1 C2 . . . . -179.55(15) ?
    N1 C2 C1 O1 . . . . 0.8(2) ?
    C3 C2 C1 O1 . . . . -178.91(15) ?
    N1 C2 C1 C9 . . . . 179.53(14) ?
    C3 C2 C1 C9 . . . . -0.2(2) ?
    C9 C8 C7 C6 . . . . 0.0(3) ?
    N2 C13 C12 C11 . . . . -67.5(2) ?
    N1 C11 C12 C13 . . . . -57.5(2) ?
    C8 C7 C6 C5 . . . . -0.1(3) ?
    C10 C5 C6 C7 . . . . 0.4(3) ?
    C12 C13 N2 C15 . . . . 98.8(2) ?
    C13 N2 C15 O4 . . . . -1.0(3) ?
    C13 N2 C15 O3 . . . . 179.19(15) ?
    O4 C15 O3 C16 . . . . 15.1(3) ?
    N2 C15 O3 C16 . . . . -165.12(15) ?
    C15 O3 C16 C17 . . . . -68.5(2) ?
    C15 O3 C16 C19 . . . . 173.46(16) ?
    C15 O3 C16 C18 . . . . 55.9(2) ?
    C3 C2 N1 C11 . . . . 3.6(3) ?
    C1 C2 N1 C11 . . . . -175.99(15) ?
    C12 C11 N1 C2 . . . . -84.5(2) ?
loop_
    _geom_hbond_atom_site_label_D
    _geom_hbond_atom_site_label_H
    _geom_hbond_atom_site_label_A
    _geom_hbond_site_symmetry_A
    _geom_hbond_distance_DH
    _geom_hbond_distance_HA
    _geom_hbond_distance_DA
    _geom_hbond_angle_DHA
    N1 H1 O4 . 0.85 2.53 3.191(2) 135
    N1 H1 O1 . 0.85 2.1 2.576(2) 115.4
    N2 H2 O2 2_545 0.86 2.22 2.873(2) 132.1
    C8 H8 O1 3_765 0.95 2.33 3.200(2) 153
