# Supplementary material for: tert-Butyl N-{3-[(3-chloro-1,4-dioxo-1,4-dihydro­naphthalen-2-yl)amino]­prop­yl}carbamate
Source: Acta Crystallogr Sect E Struct Rep Online. 2012 Jul 7;68(Pt 8):o2361. doi: 10.1107/S1600536812029674 (PMC3414294; doi:10.1107/S1600536812029674)
Supplement: Supplementary file 2 [file e-68-o2361-Isup2.hkl]

# 
# h,k,l, Fc-squared, Fo-squared, sigma(Fo-squared) and status flag 
# 
data_I
_shelx_title ' JG58' 
_shelx_refln_list_code          4 
_shelx_F_calc_maximum      206.66 
_exptl_crystal_F_000       768.00 
_reflns_d_resolution_high  0.8423 
 
loop_ 
 _symmetry_equiv_pos_as_xyz 
 'x, y, z' 
 '-x+1/2, y+1/2, -z+1/2' 
 '-x, -y, -z' 
 'x-1/2, -y-1/2, z-1/2' 
 
_cell_length_a     5.5172(2) 
_cell_length_b    16.6134(6) 
_cell_length_c    19.6758(6) 
_cell_angle_alpha  90.000 
_cell_angle_beta   95.709(3) 
_cell_angle_gamma  90.000 
 
_shelx_F_squared_multiplier     1.000 
 
loop_ 
 _refln_index_h 
 _refln_index_k 
 _refln_index_l 
 _refln_F_squared_calc 
 _refln_F_squared_meas 
 _refln_F_squared_sigma 
 _refln_observed_status 
   2   0   0     8041.95     8363.29    177.86 o 
   4   0   0        0.18        2.53      3.36 o 
   6   0   0      649.07      691.94     31.63 o 
   1   1   0      902.93      942.65     16.09 o 
   2   1   0     2768.53     2909.08     23.27 o 
   3   1   0      702.98      773.90     20.22 o 
   4   1   0      138.59      137.21      6.67 o 
   5   1   0       74.31       75.91      7.30 o 
   6   1   0       31.56       29.34      6.26 o 
   0   2   0      122.00      118.10      5.09 o 
   1   2   0     5916.43     5449.42    114.69 o 
   2   2   0      561.19      600.02     10.02 o 
   3   2   0        3.12       -3.91      3.91 o 
   4   2   0      102.91      101.43      5.52 o 
   5   2   0      397.99      367.83     14.49 o 
   6   2   0       39.10       38.72      4.97 o 
   1   3   0      502.28      496.38     17.98 o 
   2   3   0      699.20      724.16     17.28 o 
   3   3   0     2011.55     1999.48     26.99 o 
   4   3   0      591.51      593.58     12.22 o 
   5   3   0      140.85      123.15      8.75 o 
   6   3   0        0.12        3.24      2.84 o 
   0   4   0      767.76      768.86     18.61 o 
   1   4   0      413.30      369.89      6.58 o 
   2   4   0      367.82      374.37     21.35 o 
   3   4   0      397.88      373.22      8.71 o 
   4   4   0      206.73      193.38      9.89 o 
   5   4   0      203.49      190.09     10.30 o 
   6   4   0     1061.32     1120.39     26.70 o 
   1   5   0     1448.06     1298.88     29.56 o 
   2   5   0     2098.25     2100.28     50.42 o 
   3   5   0        3.74        7.31      3.88 o 
   4   5   0      588.47      617.29     15.56 o 
   5   5   0       26.26       38.43     10.94 o 
   6   5   0       19.76       16.99      4.80 o 
   0   6   0        7.39        4.26      4.66 o 
   1   6   0     8471.60     8301.89    102.39 o 
   2   6   0      299.54      315.59     22.30 o 
   3   6   0      670.75      711.34     15.24 o 
   4   6   0        2.45        3.26      3.07 o 
   5   6   0      518.38      520.96     31.84 o 
   6   6   0        1.63       -5.88      5.88 o 
   1   7   0      453.36      461.50     15.40 o 
   2   7   0     1135.51     1093.07     40.80 o 
   3   7   0        0.65       -1.92      5.51 o 
   4   7   0      339.41      325.36     19.00 o 
   5   7   0       17.70       17.35      5.36 o 
   6   7   0       33.45       38.55      6.52 o 
   0   8   0     3351.06     3468.95     56.85 o 
   1   8   0     4075.28     4259.97     73.77 o 
   2   8   0      140.27      128.85      9.23 o 
   3   8   0      647.90      663.15     27.36 o 
   4   8   0       56.94       65.47      7.61 o 
   5   8   0       20.08       10.24      7.19 o 
   1   9   0       32.61       22.96      8.63 o 
   2   9   0      334.46      305.68     10.72 o 
   3   9   0      189.41      190.44     13.28 o 
   4   9   0     2076.96     2183.23     38.47 o 
   5   9   0      250.50      278.91     28.96 o 
   0  10   0      100.87       98.82      7.08 o 
   1  10   0        6.29       14.30      5.17 o 
   2  10   0      202.07      214.30     12.84 o 
   3  10   0       10.29        3.70      6.59 o 
   4  10   0      535.84      533.25     25.59 o 
   5  10   0      346.55      380.78     25.51 o 
   1  11   0     1707.45     1751.08     24.75 o 
   2  11   0      194.32      167.68     11.84 o 
   3  11   0        1.79        1.26      6.35 o 
   4  11   0      341.30      343.41     20.96 o 
   5  11   0      305.58      308.09     22.63 o 
   0  12   0      190.15      177.38     21.56 o 
   1  12   0       57.02       67.47      6.22 o 
   2  12   0        1.53       -4.03      4.74 o 
   3  12   0      247.15      257.21     15.21 o 
   4  12   0      127.90      138.03     21.97 o 
   5  12   0      598.30      651.39     28.86 o 
   1  13   0     1182.59     1167.27     24.62 o 
   2  13   0     2653.38     2595.49     54.28 o 
   3  13   0      172.72      176.07     20.34 o 
   4  13   0        1.40       18.28      9.27 o 
   0  14   0      973.13     1026.04     37.63 o 
   1  14   0      257.79      231.84     13.85 o 
   2  14   0        2.58        8.01      4.45 o 
   3  14   0      110.58      102.47      9.37 o 
   4  14   0       46.52       45.47      6.38 o 
   1  15   0       41.55       48.53      7.91 o 
   2  15   0      706.66      634.87     19.50 o 
   3  15   0      147.37      148.67     12.73 o 
   4  15   0        0.08      -10.08     14.99 o 
   0  16   0       95.71      103.66     13.06 o 
   1  16   0      474.66      420.19     18.23 o 
   2  16   0      514.29      491.41     16.44 o 
   3  16   0       93.96       87.52      8.40 o 
   1  17   0      126.16      132.65     10.70 o 
   2  17   0        9.45       -0.72      1.60 o 
   3  17   0       86.11      104.99     12.65 o 
   0  18   0      674.74      677.64     35.95 o 
   1  18   0       26.43       29.41      5.95 o 
   2  18   0        6.51        5.21      9.15 o 
   1  19   0      167.50      156.27     26.76 o 
  -5   0   1      152.79      140.79     10.95 o 
  -3   0   1     1570.67     1700.89     69.76 o 
  -1   0   1     3051.27     2819.25     26.63 o 
   1   0   1      688.46      735.67     26.04 o 
   3   0   1      103.75      103.68     12.33 o 
   5   0   1      720.69      700.30     27.42 o 
  -6   1   1        0.36       -2.79      4.90 o 
  -5   1   1        4.92       -0.77      3.96 o 
  -4   1   1      314.50      288.57      9.36 o 
  -3   1   1      382.65      436.89     26.43 o 
  -2   1   1      153.71      136.45      9.38 o 
  -1   1   1     2138.29     2010.98     14.68 o 
   0   1   1     9260.08     8100.28     33.19 o 
   1   1   1     2353.69     2312.55     19.84 o 
   2   1   1      117.72      131.74      4.48 o 
   3   1   1     3695.88     3792.60     62.70 o 
   4   1   1      900.71      878.10     16.02 o 
   5   1   1       28.91       29.96      6.97 o 
   6   1   1      202.13      207.58     10.07 o 
  -6   2   1        1.51       -3.66      3.66 o 
  -5   2   1      672.36      677.32     19.62 o 
  -4   2   1      327.06      334.76      9.48 o 
  -3   2   1     6531.93     6640.45    138.17 o 
  -2   2   1     1050.99     1118.89     20.82 o 
  -1   2   1     1205.29     1227.03     17.06 o 
   0   2   1     6930.59     6150.04     33.20 o 
   1   2   1     1863.23     1887.33     47.07 o 
   2   2   1      423.53      454.77      8.33 o 
   3   2   1     2377.63     2377.81     32.02 o 
   4   2   1        1.91        3.89      3.31 o 
   5   2   1      508.97      431.38     15.35 o 
   6   2   1      209.69      216.43     10.41 o 
  -6   3   1       35.98       35.19      4.87 o 
  -5   3   1      234.34      227.41     11.79 o 
  -4   3   1        6.46        5.94      3.28 o 
  -3   3   1     1115.39     1208.38     18.48 o 
  -2   3   1     2644.68     2679.45     33.41 o 
  -1   3   1      394.09      368.20     16.00 o 
   0   3   1        1.59        1.11      2.42 o 
   1   3   1      667.29      660.80     20.45 o 
   2   3   1     2471.30     2544.16     40.48 o 
   3   3   1        0.84       -1.99      1.99 o 
   4   3   1       21.40       19.56      3.52 o 
   5   3   1       26.95       15.81      5.71 o 
   6   3   1       22.27       32.75      4.83 o 
  -6   4   1       16.73       16.61      3.87 o 
  -5   4   1      148.07      138.50      9.39 o 
  -4   4   1      397.51      395.61     13.88 o 
  -3   4   1      379.63      350.19      9.21 o 
  -2   4   1       25.84       62.07     18.42 o 
  -1   4   1     3341.46     3239.09     48.08 o 
   0   4   1     1162.65     1074.27     15.60 o 
   1   4   1     2431.58     2306.09     19.98 o 
   2   4   1      614.01      554.63     25.68 o 
   3   4   1      644.45      600.92     13.18 o 
   4   4   1      166.41      166.41      9.01 o 
   5   4   1       93.54       99.11     10.84 o 
   6   4   1      192.59      194.61     11.33 o 
  -6   5   1       36.91       38.97      4.85 o 
  -5   5   1     1034.42     1131.38     23.96 o 
  -4   5   1      281.56      301.99     11.29 o 
  -3   5   1     1859.36     1956.03     21.86 o 
  -2   5   1     2078.55     2136.92     51.07 o 
  -1   5   1      129.31      104.41      4.44 o 
   0   5   1     2017.58     1944.85     23.19 o 
   1   5   1     4023.36     3941.15     29.94 o 
   2   5   1     1080.72     1093.01     37.20 o 
   3   5   1       73.04       75.59      5.54 o 
   4   5   1      200.68      184.93      9.96 o 
   5   5   1       29.35       34.88      8.95 o 
   6   5   1      227.16      258.48     18.61 o 
  -6   6   1       97.40       85.26     15.87 o 
  -5   6   1       61.17       63.58     13.72 o 
  -4   6   1       22.40       31.32      4.90 o 
  -3   6   1      378.18      418.40     11.91 o 
  -2   6   1       63.89       37.62     10.78 o 
  -1   6   1     2221.88     2234.01     22.36 o 
   0   6   1     1809.64     1628.14     23.52 o 
   1   6   1     2157.86     2206.25     25.16 o 
   2   6   1      189.28      163.55     17.67 o 
   3   6   1       58.57       49.25      6.42 o 
   4   6   1      104.27      103.53     12.00 o 
   5   6   1       51.22       62.92      8.26 o 
   6   6   1      272.34      279.46     12.89 o 
  -6   7   1       33.23       38.74      6.61 o 
  -5   7   1      285.42      290.31     15.87 o 
  -4   7   1      172.75      166.52     14.49 o 
  -3   7   1       11.02       17.10      7.07 o 
  -2   7   1        5.77       10.17     10.38 o 
  -1   7   1      357.59      295.56     19.61 o 
   0   7   1      351.02      333.27     12.10 o 
   1   7   1     4648.65     4284.68    142.59 o 
   2   7   1        0.74       -0.89     10.65 o 
   3   7   1       84.28       64.20      8.95 o 
   4   7   1      168.83      159.79     22.14 o 
   5   7   1        0.59        7.16      4.62 o 
   6   7   1        9.74        4.64      3.99 o 
  -5   8   1       36.53       28.45      6.03 o 
  -4   8   1      244.08      269.24     20.85 o 
  -3   8   1      935.75      943.44     26.39 o 
  -2   8   1     1799.92     1642.31     35.63 o 
  -1   8   1     3201.22     3309.93     65.29 o 
   0   8   1        5.29        4.58      4.71 o 
   1   8   1      151.69      144.36     15.82 o 
   2   8   1     1195.09     1172.47     25.41 o 
   3   8   1      234.09      247.15     11.05 o 
   4   8   1      122.68      109.23     13.92 o 
   5   8   1       33.46       39.16      9.70 o 
  -5   9   1       27.01       22.03      7.80 o 
  -4   9   1     1279.36     1339.14     42.56 o 
  -3   9   1       16.16       16.18      8.46 o 
  -2   9   1       18.19       20.16      5.44 o 
  -1   9   1       96.20       72.40     11.38 o 
   0   9   1      244.21      212.15     11.06 o 
   1   9   1      321.16      259.64     11.25 o 
   2   9   1     1965.58     1829.15     29.76 o 
   3   9   1      140.16      122.17     11.40 o 
   4   9   1       41.39       52.71      9.04 o 
   5   9   1        2.95        2.02      6.65 o 
  -5  10   1      143.51      141.72     16.98 o 
  -4  10   1      956.10      922.98     27.18 o 
  -3  10   1       12.60       13.70      6.68 o 
  -2  10   1      375.02      341.99     12.97 o 
  -1  10   1      128.87      137.20      7.74 o 
   0  10   1     2202.49     2263.68     22.39 o 
   1  10   1      390.37      428.58     11.39 o 
   2  10   1     1426.81     1336.82     31.15 o 
   3  10   1       11.42       17.00      6.51 o 
   4  10   1      244.20      236.07     24.27 o 
   5  10   1       69.72       66.58     11.70 o 
  -5  11   1      145.44      160.90     17.02 o 
  -4  11   1     1348.23     1324.79     31.73 o 
  -3  11   1       75.59       76.19     10.11 o 
  -2  11   1      702.41      682.38     21.91 o 
  -1  11   1     1287.38     1269.73     21.10 o 
   0  11   1      304.90      301.61      8.39 o 
   1  11   1     1004.62     1048.09     17.12 o 
   2  11   1       13.53       10.07      4.02 o 
   3  11   1        5.24        6.49      7.30 o 
   4  11   1      258.24      245.62     24.47 o 
   5  11   1       53.25       44.96      5.96 o 
  -5  12   1       16.89       13.75      9.52 o 
  -4  12   1      214.18      220.84     17.39 o 
  -3  12   1      114.17      110.76     11.66 o 
  -2  12   1      981.76      935.04     26.14 o 
  -1  12   1      974.61      948.67     19.28 o 
   0  12   1      274.59      247.93     11.18 o 
   1  12   1       82.75       89.00      6.91 o 
   2  12   1       27.72       23.09      5.61 o 
   3  12   1      101.73       94.64     13.19 o 
   4  12   1        4.75       -7.30      8.97 o 
   5  12   1      924.63      972.76     34.11 o 
  -4  13   1      762.57      802.18     27.95 o 
  -3  13   1      353.50      333.84     19.87 o 
  -2  13   1       26.41       27.34      7.19 o 
  -1  13   1      365.96      349.33     13.75 o 
   0  13   1      224.15      221.17     11.13 o 
   1  13   1        1.25        3.14      4.00 o 
   2  13   1     1353.34     1396.02     28.49 o 
   3  13   1       17.87       25.60     12.30 o 
   4  13   1      201.19      220.33     20.93 o 
  -4  14   1      122.84      158.77     11.82 o 
  -3  14   1      577.65      573.82     20.59 o 
  -2  14   1        0.62        2.68      6.85 o 
  -1  14   1       97.43      101.14     13.51 o 
   0  14   1       30.30       25.05      5.85 o 
   1  14   1       10.88       15.61      5.22 o 
   2  14   1     2418.64     2334.47     36.78 o 
   3  14   1      166.47      184.41     14.28 o 
   4  14   1       62.41       61.17      8.36 o 
  -4  15   1       55.64       57.57      7.87 o 
  -3  15   1        7.34        7.47      7.78 o 
  -2  15   1      301.02      291.88     13.72 o 
  -1  15   1      410.66      383.99     25.85 o 
   0  15   1       64.58       48.87      7.14 o 
   1  15   1       48.69       42.47      7.33 o 
   2  15   1      158.22      172.34     12.57 o 
   3  15   1       30.28       36.06     10.91 o 
   4  15   1        2.59       -6.32      6.32 o 
  -3  16   1      385.88      413.13     18.23 o 
  -2  16   1        1.59       -2.64      4.13 o 
  -1  16   1       95.52      106.56      9.49 o 
   0  16   1       80.45       77.85      9.08 o 
   1  16   1      165.25      147.59     11.63 o 
   2  16   1       70.36       63.81      8.32 o 
   3  16   1      117.07      142.21     12.16 o 
  -3  17   1       26.27       22.18      4.33 o 
  -2  17   1       71.96       80.83      8.60 o 
  -1  17   1       35.00       29.41      5.40 o 
   0  17   1      122.36      108.12     12.01 o 
   1  17   1        6.61        7.57      3.29 o 
   2  17   1       85.20       80.28     13.72 o 
   3  17   1       14.50       33.41      8.35 o 
  -2  18   1       48.77       46.66      7.42 o 
  -1  18   1      160.32      173.56     11.20 o 
   0  18   1        1.52       13.82      4.23 o 
   1  18   1        7.29       14.72      6.19 o 
   2  18   1       35.38       31.37      5.49 o 
  -1  19   1       22.59       23.37      6.54 o 
   0  19   1       11.59       -0.36      7.54 o 
   1  19   1      194.96      205.36     17.38 o 
  -6   0   2      300.06      303.07     25.41 o 
  -4   0   2      348.22      353.80     20.75 o 
  -2   0   2      184.12      184.87     10.49 o 
   0   0   2     1486.58     1561.44     11.71 o 
   2   0   2     5531.77     5244.89     55.44 o 
   4   0   2       69.67       78.30      6.95 o 
   6   0   2       11.80        8.12      6.90 o 
  -6   1   2        5.35        5.52      3.14 o 
  -5   1   2      410.01      422.08     14.35 o 
  -4   1   2      199.52      189.86      8.72 o 
  -3   1   2       63.81       77.58     12.85 o 
  -2   1   2      501.95      559.44     10.35 o 
  -1   1   2     3481.07     3272.25     24.35 o 
   1   1   2    16619.61    14858.53     41.14 o 
   2   1   2     1747.14     1788.58     18.70 o 
   3   1   2      114.72       94.22      6.75 o 
   4   1   2       44.74       39.45      5.13 o 
   5   1   2       10.06       13.61      5.60 o 
   6   1   2       21.41       15.23      4.68 o 
  -6   2   2        4.47        3.56      3.66 o 
  -5   2   2      241.07      248.62     12.86 o 
  -4   2   2      200.30      197.06      8.17 o 
  -3   2   2     2352.94     2394.88     37.82 o 
  -2   2   2     3149.57     3352.58     20.28 o 
  -1   2   2     1117.36     1142.86     24.37 o 
   0   2   2      200.19      215.27     10.55 o 
   1   2   2      456.95      551.49     12.37 o 
   2   2   2      482.93      477.79     11.89 o 
   3   2   2       17.54       24.53      3.00 o 
   4   2   2      101.45       86.87      6.62 o 
   5   2   2      365.04      329.69     13.45 o 
   6   2   2      313.12      299.70     11.38 o 
  -6   3   2      192.17      193.92     32.89 o 
  -5   3   2     1107.86     1080.10     24.51 o 
  -4   3   2      446.51      432.12     10.87 o 
  -3   3   2     2278.44     2356.77     44.25 o 
  -2   3   2      707.12      705.84     17.99 o 
  -1   3   2     9558.94     5441.06   4629.53 o 
   0   3   2     2043.23     1834.22     33.13 o 
   1   3   2      387.52      389.85     11.22 o 
   2   3   2     1744.03     1751.27     27.34 o 
   3   3   2     1502.70     1466.40     24.73 o 
   4   3   2      385.58      391.86     16.06 o 
   5   3   2       23.80       15.27      4.26 o 
   6   3   2       28.42       31.75      5.41 o 
  -6   4   2       43.03       40.00      6.97 o 
  -5   4   2      129.89      124.28      8.87 o 
  -4   4   2      425.41      421.63     12.83 o 
  -3   4   2      523.78      526.07     11.28 o 
  -2   4   2      787.35      828.62     37.98 o 
  -1   4   2     5330.81     5075.76     60.85 o 
   0   4   2      321.39      311.21      8.97 o 
   1   4   2     1032.12      975.56     30.48 o 
   2   4   2     1936.23     1948.57     46.95 o 
   3   4   2        9.59        3.35      3.05 o 
   4   4   2        0.78       11.57      7.25 o 
   5   4   2       59.58       68.31     14.10 o 
   6   4   2       86.17       99.84     12.48 o 
  -6   5   2        1.94       -1.01      2.74 o 
  -5   5   2      181.09      161.45     10.21 o 
  -4   5   2       86.24       76.18      5.99 o 
  -3   5   2       16.60       11.92      3.39 o 
  -2   5   2      334.35      235.60     19.88 o 
  -1   5   2       66.37       48.59      9.46 o 
   0   5   2       54.84       49.48      4.71 o 
   1   5   2     1764.80     1623.75     21.24 o 
   2   5   2      131.91      137.77     15.50 o 
   3   5   2       11.16       12.11      3.35 o 
   4   5   2      739.43      736.19     28.75 o 
   5   5   2      137.64      159.91     12.73 o 
   6   5   2      173.05      185.95     10.83 o 
  -6   6   2       19.08       25.39      6.19 o 
  -5   6   2      321.85      313.01     21.03 o 
  -4   6   2       67.16       81.55      7.70 o 
  -3   6   2      807.72      827.80     22.91 o 
  -2   6   2      561.75      640.51     31.09 o 
  -1   6   2      398.52      413.47     22.08 o 
   0   6   2     4480.94     4421.75     39.33 o 
   1   6   2      207.17      190.18     10.09 o 
   2   6   2      220.82      257.12     20.99 o 
   3   6   2     1166.86     1247.64     26.91 o 
   4   6   2       53.66       51.55     10.58 o 
   5   6   2      128.82      134.86     11.28 o 
   6   6   2        1.65       -3.08      3.08 o 
  -6   7   2       28.85       17.88      5.00 o 
  -5   7   2      133.38      138.15     16.91 o 
  -4   7   2      442.58      456.30     20.76 o 
  -3   7   2      366.74      370.77     14.31 o 
  -2   7   2      538.23      598.70     31.90 o 
  -1   7   2       11.10       12.65      8.47 o 
   0   7   2     7346.30     7426.11     55.44 o 
   1   7   2      257.52      277.27     11.18 o 
   2   7   2      652.54      610.17     26.26 o 
   3   7   2      124.06      148.73      8.72 o 
   4   7   2      108.10      134.01     14.53 o 
   5   7   2        3.04        2.74      9.24 o 
   6   7   2      249.92      313.43     17.74 o 
  -5   8   2      115.83      108.09      9.35 o 
  -4   8   2        2.29       -4.31     11.09 o 
  -3   8   2     1269.85     1214.37     30.18 o 
  -2   8   2       88.58       85.55     12.89 o 
  -1   8   2      102.21      133.55     15.47 o 
   0   8   2      410.58      397.16     14.34 o 
   1   8   2       51.55       41.31      9.93 o 
   2   8   2      302.48      295.90     15.08 o 
   3   8   2     1005.91     1037.67     21.34 o 
   4   8   2        8.17        8.56      3.83 o 
   5   8   2      212.02      234.37     13.61 o 
  -5   9   2       12.25        4.83      9.42 o 
  -4   9   2       90.90       99.32     15.20 o 
  -3   9   2        7.54        4.54      7.94 o 
  -2   9   2     2850.87     2666.55     40.31 o 
  -1   9   2        8.85        3.04      6.54 o 
   0   9   2      506.01      544.72     17.53 o 
   1   9   2      188.37      206.46     10.38 o 
   2   9   2      382.66      383.79     12.34 o 
   3   9   2       87.26       91.11      6.48 o 
   4   9   2      927.95      959.75     42.79 o 
   5   9   2       14.56       49.58     23.29 o 
  -5  10   2       97.52       92.90     14.28 o 
  -4  10   2     1359.63     1269.16     32.20 o 
  -3  10   2     2779.63     2778.09     39.42 o 
  -2  10   2        4.03        3.36      5.84 o 
  -1  10   2      116.40      143.79      8.58 o 
   0  10   2      152.21      155.20      6.44 o 
   1  10   2       45.86       45.97      4.38 o 
   2  10   2        5.87        3.05      2.50 o 
   3  10   2       24.18       17.31      7.07 o 
   4  10   2      122.01      107.76     16.70 o 
   5  10   2       54.34       64.32     11.45 o 
  -5  11   2        0.52       -7.89      7.89 o 
  -4  11   2      469.09      428.82     19.24 o 
  -3  11   2        1.69       -2.48      7.65 o 
  -2  11   2        3.43       11.03      6.77 o 
  -1  11   2      654.06      631.80     15.13 o 
   0  11   2       21.25       23.07      2.66 o 
   1  11   2      394.22      411.55     11.13 o 
   2  11   2      459.68      462.95     13.52 o 
   3  11   2      181.97      163.21     21.06 o 
   4  11   2      280.27      278.96     24.60 o 
   5  11   2      358.55      400.53     17.26 o 
  -5  12   2        3.73        8.00      7.03 o 
  -4  12   2        1.87       -4.10      7.71 o 
  -3  12   2      463.70      447.97     19.56 o 
  -2  12   2       32.40       33.17      6.03 o 
  -1  12   2     3879.57     3776.47     38.10 o 
   0  12   2      410.98      444.96     13.18 o 
   1  12   2       41.21       36.35      4.70 o 
   2  12   2      633.30      631.29     16.81 o 
   3  12   2       48.06       52.24      9.75 o 
   4  12   2        0.32       -2.83      7.51 o 
   5  12   2      195.87      215.69     16.62 o 
  -4  13   2        3.63       16.64     16.27 o 
  -3  13   2       92.53       74.65     19.23 o 
  -2  13   2       28.63       28.91      5.58 o 
  -1  13   2        0.73       -3.36      5.47 o 
   0  13   2       27.28       25.68      4.84 o 
   1  13   2        2.85       -0.98      2.54 o 
   2  13   2       31.23       39.56      6.30 o 
   3  13   2       59.27       48.26      9.31 o 
   4  13   2        1.74        9.52      5.56 o 
  -4  14   2      127.84      132.63      9.06 o 
  -3  14   2      107.60       99.10     11.12 o 
  -2  14   2       27.76       45.26      7.44 o 
  -1  14   2       17.21       31.23      6.56 o 
   0  14   2        1.82       -2.66      4.24 o 
   1  14   2      169.83      169.27     10.87 o 
   2  14   2     1741.86     1700.20     35.83 o 
   3  14   2      123.28      123.78     11.75 o 
   4  14   2        1.51       -2.60      3.63 o 
  -4  15   2       30.74       27.70      5.25 o 
  -3  15   2       68.82       73.66      8.58 o 
  -2  15   2       29.84       26.94      5.88 o 
  -1  15   2     2168.63     2036.27     52.86 o 
   0  15   2       49.18       38.41      7.16 o 
   1  15   2       27.01       22.02      6.51 o 
   2  15   2       37.73       33.56      7.30 o 
   3  15   2      297.99      305.82     19.86 o 
   4  15   2       13.89       20.66      7.31 o 
  -3  16   2       80.66       74.99      7.74 o 
  -2  16   2       37.59       24.87     10.36 o 
  -1  16   2       49.16       34.39      6.25 o 
   0  16   2       93.94       96.69     12.39 o 
   1  16   2        3.25       -2.32      4.28 o 
   2  16   2      340.38      342.35     15.66 o 
   3  16   2        0.99        8.89      4.45 o 
  -3  17   2       91.51      127.49     13.85 o 
  -2  17   2       28.90       34.88      8.01 o 
  -1  17   2        4.95        1.57      4.32 o 
   0  17   2        1.73        1.89      3.92 o 
   1  17   2      154.48      163.59     11.27 o 
   2  17   2       14.08       21.55      6.38 o 
   3  17   2      242.58      289.72     19.82 o 
  -2  18   2       50.67       39.10     11.28 o 
  -1  18   2        5.48       20.04     12.03 o 
   0  18   2      175.72      208.37     18.12 o 
   1  18   2       45.29       45.56     11.74 o 
   2  18   2       26.38       26.87      7.98 o 
  -1  19   2        8.28        3.65      6.00 o 
   0  19   2       17.60       17.62      6.98 o 
   1  19   2      300.43      268.46     21.66 o 
  -5   0   3       43.44       44.13     11.64 o 
  -3   0   3       15.36       11.92      8.47 o 
  -1   0   3    10480.23     9376.15     57.44 o 
   1   0   3    23997.45    23175.67    107.27 o 
   3   0   3     3877.46     3942.78    127.56 o 
   5   0   3       78.08       77.03      9.05 o 
  -6   1   3      145.91      146.02      8.70 o 
  -5   1   3       16.33        2.67      4.94 o 
  -4   1   3     1754.36     1759.60     21.38 o 
  -3   1   3      177.96      206.07     11.76 o 
  -2   1   3     2602.96     2743.93     27.23 o 
  -1   1   3       90.69      121.31      8.24 o 
   0   1   3     1937.38     2180.57     27.00 o 
   1   1   3    30313.87    27689.36     57.59 o 
   2   1   3       40.95       43.88      4.67 o 
   3   1   3      200.68      215.45      9.24 o 
   4   1   3      768.14      749.74     18.14 o 
   5   1   3      128.51      132.88      9.40 o 
   6   1   3      348.38      370.10     16.02 o 
  -6   2   3      225.60      221.36     10.08 o 
  -5   2   3       15.77        7.51      4.46 o 
  -4   2   3       64.43       57.05      5.39 o 
  -3   2   3      300.34      265.48      8.79 o 
  -2   2   3     1050.60     1165.45     13.44 o 
  -1   2   3     7143.40     6560.59     60.03 o 
   0   2   3     8761.45     8873.60     59.78 o 
   1   2   3      535.51      546.68     13.16 o 
   2   2   3     4518.33     4492.08     41.84 o 
   3   2   3      616.64      619.99     11.53 o 
   4   2   3      533.89      499.51     17.57 o 
   5   2   3       28.42       38.35      5.97 o 
   6   2   3      255.15      262.90     13.57 o 
  -6   3   3      139.67      130.57     10.96 o 
  -5   3   3      686.92      648.69     19.55 o 
  -4   3   3      165.12      173.22      8.04 o 
  -3   3   3     1005.12     1059.81     17.20 o 
  -2   3   3     5135.02     5462.73     50.37 o 
  -1   3   3      910.07      541.68    405.89 o 
   0   3   3      372.46      368.99     14.13 o 
   1   3   3     2404.78     2413.45     28.53 o 
   2   3   3     2606.35     2602.52     97.33 o 
   3   3   3       24.09       20.06      3.59 o 
   4   3   3     2106.94     2090.94     39.49 o 
   5   3   3       31.72       30.62      4.91 o 
   6   3   3      173.46      198.70     11.76 o 
  -6   4   3      112.09      106.67     17.86 o 
  -5   4   3      311.20      293.44     13.46 o 
  -4   4   3      930.36      982.56     21.87 o 
  -3   4   3       68.31       74.97      4.66 o 
  -2   4   3     1240.49     1495.08     57.24 o 
  -1   4   3     2770.32     2639.34     45.63 o 
   0   4   3     2049.33     1952.50     22.47 o 
   1   4   3       96.66       87.01      6.63 o 
   2   4   3      441.32      431.96     15.48 o 
   3   4   3      161.98      204.25      9.55 o 
   4   4   3      946.13      935.70     28.69 o 
   5   4   3      358.43      351.09     18.25 o 
   6   4   3      198.20      219.27     20.85 o 
  -6   5   3       16.28       14.34      2.76 o 
  -5   5   3     1499.07     1511.43     39.30 o 
  -4   5   3       72.76       83.62      5.79 o 
  -3   5   3        1.11        2.67      2.35 o 
  -2   5   3       29.11       36.53     10.89 o 
  -1   5   3       14.84       25.12      8.26 o 
   0   5   3      264.06      281.49      9.73 o 
   1   5   3     1795.54     1740.72     48.14 o 
   2   5   3       35.78       24.91     10.01 o 
   3   5   3       16.05        5.28      3.30 o 
   4   5   3        0.89        1.53      6.62 o 
   5   5   3       84.05       83.27      9.97 o 
   6   5   3      102.29      110.81      6.01 o 
  -6   6   3      115.03      116.03      9.40 o 
  -5   6   3        3.02        1.80      2.01 o 
  -4   6   3      170.32      179.78      8.85 o 
  -3   6   3      738.24      780.13     14.87 o 
  -2   6   3     1340.60     1414.83     45.22 o 
  -1   6   3       37.20       53.85     10.77 o 
   0   6   3     7099.56     6981.19     60.09 o 
   1   6   3      458.56      484.47     13.77 o 
   2   6   3      200.26      191.84     18.90 o 
   3   6   3      414.25      458.77     20.77 o 
   4   6   3      365.90      391.54     17.97 o 
   5   6   3       15.50        8.32      5.93 o 
   6   6   3        0.35       -5.64      5.64 o 
  -6   7   3        0.07       -6.23      6.23 o 
  -5   7   3      352.80      355.86     19.98 o 
  -4   7   3       15.48       19.71     11.58 o 
  -3   7   3      504.28      468.19     15.43 o 
  -2   7   3      567.65      603.66     31.66 o 
  -1   7   3      918.92      927.48     34.54 o 
   0   7   3      352.55      380.62     13.65 o 
   1   7   3      502.71      422.36     14.16 o 
   2   7   3      123.07      120.56      8.90 o 
   3   7   3     1288.80     1228.46     28.28 o 
   4   7   3       36.09       21.06      9.13 o 
   5   7   3      100.28       95.56     11.33 o 
  -5   8   3        0.02        8.81      4.03 o 
  -4   8   3       46.55       29.50     12.51 o 
  -3   8   3      101.27       93.08     10.53 o 
  -2   8   3       39.69       39.98      9.60 o 
  -1   8   3      307.19      335.77     22.69 o 
   0   8   3      603.95      550.27     17.32 o 
   1   8   3     1259.54     1363.86     42.49 o 
   2   8   3       48.82       65.41      5.72 o 
   3   8   3      215.82      237.43     19.17 o 
   4   8   3      161.29      159.28     16.79 o 
   5   8   3       10.69       13.59      4.15 o 
  -5   9   3      227.68      224.66     21.50 o 
  -4   9   3       29.95       29.92     13.24 o 
  -3   9   3      477.31      462.26     20.65 o 
  -2   9   3       45.21       47.70      6.31 o 
  -1   9   3      471.27      436.47     19.01 o 
   0   9   3     2112.91     2311.52     26.61 o 
   1   9   3     1217.21     1207.44     23.03 o 
   2   9   3      286.74      303.49     12.44 o 
   3   9   3      865.69      865.44     63.72 o 
   4   9   3       33.54       30.16      6.57 o 
   5   9   3       85.54       82.19      8.35 o 
  -5  10   3       46.91       51.74     12.74 o 
  -4  10   3        5.58       -3.36      6.67 o 
  -3  10   3      546.95      510.89     17.85 o 
  -2  10   3      513.15      484.31     15.11 o 
  -1  10   3      576.83      568.83     13.44 o 
   0  10   3     1686.62     1728.56     20.05 o 
   1  10   3       20.77       21.92      3.10 o 
   2  10   3      953.28      886.76     21.61 o 
   3  10   3       32.66       38.96     11.71 o 
   4  10   3      412.12      455.11     20.26 o 
   5  10   3     1277.49     1341.08     29.58 o 
  -5  11   3       23.38       22.03      8.05 o 
  -4  11   3       86.73      101.95     11.03 o 
  -3  11   3      245.66      238.08     15.85 o 
  -2  11   3       35.89       36.46      6.20 o 
  -1  11   3       65.09       67.04      5.63 o 
   0  11   3       18.57       17.70      2.81 o 
   1  11   3      336.35      338.33     10.25 o 
   2  11   3        1.23       -3.37      3.37 o 
   3  11   3      535.66      529.87     34.12 o 
   4  11   3      366.91      339.48     17.08 o 
   5  11   3      192.18      197.27     13.91 o 
  -5  12   3      123.94      120.86     12.38 o 
  -4  12   3       15.09       12.34      6.48 o 
  -3  12   3     1826.11     1823.26     37.73 o 
  -2  12   3       94.65       73.74      8.53 o 
  -1  12   3      139.25      124.37      7.46 o 
   0  12   3        0.89        2.28      2.81 o 
   1  12   3      183.26      180.52      8.07 o 
   2  12   3      981.58      993.81     18.90 o 
   3  12   3      202.34      175.56     13.69 o 
   4  12   3      185.80      173.72     13.60 o 
   5  12   3      298.98      313.59     18.58 o 
  -4  13   3      228.05      241.14     16.50 o 
  -3  13   3       95.61       90.02     10.10 o 
  -2  13   3     1459.86     1464.49     32.75 o 
  -1  13   3      468.29      447.91     15.18 o 
   0  13   3        4.80        0.57      4.66 o 
   1  13   3       27.28       26.26      5.19 o 
   2  13   3      600.92      632.59     17.37 o 
   3  13   3      173.51      183.22     13.60 o 
   4  13   3       38.90       48.47      6.85 o 
  -4  14   3      371.46      401.09     15.26 o 
  -3  14   3        3.07        2.23      4.88 o 
  -2  14   3       78.41       66.88      8.28 o 
  -1  14   3     2070.83     2234.07     39.51 o 
   0  14   3       24.92       30.98      5.76 o 
   1  14   3       26.09       21.00      6.32 o 
   2  14   3       42.95       31.79      6.13 o 
   3  14   3       31.58       30.54      7.73 o 
   4  14   3      190.67      190.65     16.52 o 
  -4  15   3        2.51       -4.95      4.95 o 
  -3  15   3      463.99      496.45     18.31 o 
  -2  15   3        2.26        7.62      4.26 o 
  -1  15   3      723.04      759.54     23.34 o 
   0  15   3      542.43      545.49     21.47 o 
   1  15   3      250.67      250.23     15.02 o 
   2  15   3      119.71      108.34      9.71 o 
   3  15   3        7.80        9.80      5.65 o 
   4  15   3      102.68      109.92     11.72 o 
  -3  16   3       14.32       12.78      3.65 o 
  -2  16   3       23.66       27.71      7.34 o 
  -1  16   3      477.79      455.32     23.60 o 
   0  16   3       33.99       24.18      5.97 o 
   1  16   3       29.84       24.71      7.01 o 
   2  16   3      185.30      147.65     19.53 o 
   3  16   3      157.83      159.08     15.84 o 
  -3  17   3       21.65        9.00      5.56 o 
  -2  17   3      391.71      373.60     20.26 o 
  -1  17   3      347.10      293.48     26.34 o 
   0  17   3      137.63      140.28     20.55 o 
   1  17   3       69.30       56.59      9.39 o 
   2  17   3        8.78        7.60      8.61 o 
   3  17   3       62.92       51.36      9.01 o 
  -2  18   3       16.66       18.17     10.73 o 
  -1  18   3      216.35      214.52     21.47 o 
   0  18   3        4.14       -1.10      5.95 o 
   1  18   3        0.76        6.57     14.57 o 
   2  18   3       33.84       46.44     10.76 o 
  -1  19   3        2.63       -0.25      4.97 o 
   0  19   3      269.79      305.29     22.97 o 
   1  19   3       31.68       26.31      7.92 o 
  -6   0   4       33.60       35.36      7.57 o 
  -4   0   4     1201.30     1170.97     24.30 o 
  -2   0   4      460.26      501.60     14.19 o 
   0   0   4    10337.69     9907.89     40.77 o 
   2   0   4     3900.33     3652.60     55.71 o 
   4   0   4        3.63        8.23      5.11 o 
   6   0   4       32.19       39.11      8.45 o 
  -6   1   4        7.64       11.68      3.95 o 
  -5   1   4      590.37      557.94     18.31 o 
  -4   1   4      137.73      133.50      7.02 o 
  -3   1   4      786.59      888.98     14.36 o 
  -2   1   4      798.77      895.66     15.01 o 
  -1   1   4      348.63      386.44     10.52 o 
   0   1   4     5382.54     5505.44     49.86 o 
   1   1   4    41810.58    37508.92    155.80 o 
   2   1   4      787.77      790.54     23.70 o 
   3   1   4      118.53      104.99      7.11 o 
   4   1   4      846.48      828.90     19.01 o 
   5   1   4        5.04        8.45      4.11 o 
   6   1   4       14.84       13.99      4.08 o 
  -6   2   4       15.46       16.53      3.76 o 
  -5   2   4       81.25       80.66      8.05 o 
  -4   2   4      436.67      428.95     13.42 o 
  -3   2   4      637.80      651.64     15.79 o 
  -2   2   4       56.37       56.68      5.62 o 
  -1   2   4       18.79       23.60      2.58 o 
   0   2   4     3031.18     3079.82     39.95 o 
   1   2   4      786.25      871.23     25.04 o 
   2   2   4      254.64      269.58      7.72 o 
   3   2   4       91.50       90.26      5.90 o 
   4   2   4     2857.95     2799.34     43.17 o 
   5   2   4      218.79      199.60     11.51 o 
   6   2   4       55.57       58.68      7.12 o 
  -6   3   4      179.60      168.14     11.41 o 
  -5   3   4      113.46       97.47      7.65 o 
  -4   3   4      529.75      527.46     13.47 o 
  -3   3   4     1006.84      987.62     15.45 o 
  -2   3   4      754.36      821.51     20.53 o 
  -1   3   4      946.26     1056.12     35.07 o 
   0   3   4     5103.04     5143.77     54.41 o 
   1   3   4       21.27       37.07      6.86 o 
   2   3   4      561.85      578.10     24.28 o 
   3   3   4       43.27       39.15      6.06 o 
   4   3   4       19.81       16.91      3.87 o 
   5   3   4      274.89      280.91     16.04 o 
   6   3   4      233.05      261.68     13.67 o 
  -6   4   4      175.77      183.87     13.18 o 
  -5   4   4      273.77      249.20     12.80 o 
  -4   4   4      860.63      826.27     18.33 o 
  -3   4   4      196.57      181.34      6.73 o 
  -2   4   4      858.64      951.82     75.39 o 
  -1   4   4     3314.30     3164.19     51.88 o 
   0   4   4      245.03      205.88      8.68 o 
   1   4   4      197.04      167.11      9.19 o 
   2   4   4     1872.02     1753.62     43.51 o 
   3   4   4      185.57      186.12     20.90 o 
   4   4   4       27.55       32.38      5.83 o 
   5   4   4      113.75      124.26     10.78 o 
   6   4   4       35.42       31.30      4.48 o 
  -6   5   4        0.38       -3.00      3.26 o 
  -5   5   4      620.47      636.30     19.81 o 
  -4   5   4      360.45      322.45     11.04 o 
  -3   5   4        2.00        5.02      2.69 o 
  -2   5   4      538.51      656.73     30.57 o 
  -1   5   4     1882.08     1754.28     41.98 o 
   0   5   4     3130.12     3045.08     47.56 o 
   1   5   4     1195.04     1206.81     18.02 o 
   2   5   4      228.14      252.99     19.56 o 
   3   5   4      583.70      612.67     27.40 o 
   4   5   4        0.98        8.34      3.93 o 
   5   5   4       32.37       38.47      9.83 o 
   6   5   4       95.31      101.44      7.05 o 
  -6   6   4      102.40      102.28     14.88 o 
  -5   6   4      155.33      147.26     10.89 o 
  -4   6   4       37.27       29.36      6.51 o 
  -3   6   4      749.60      735.85     14.77 o 
  -2   6   4      131.43      186.60     19.79 o 
  -1   6   4     1115.38     1011.60     34.44 o 
   0   6   4      412.15      425.50     19.84 o 
   1   6   4      598.36      574.21     15.94 o 
   2   6   4       40.71       19.89      5.18 o 
   3   6   4      174.01      191.60     16.45 o 
   4   6   4        6.67        8.18      3.21 o 
   5   6   4      157.35      150.84     16.69 o 
  -6   7   4      186.39      179.02     32.72 o 
  -5   7   4        6.34        9.74      4.09 o 
  -4   7   4       15.63       18.53     12.63 o 
  -3   7   4      136.45      172.19     11.64 o 
  -2   7   4       41.75       45.90     12.35 o 
  -1   7   4      371.66      408.97     24.36 o 
   0   7   4     9593.46     9498.24     97.98 o 
   1   7   4      138.48      143.98      8.92 o 
   2   7   4      549.05      577.44     12.94 o 
   3   7   4       82.71       96.37     11.35 o 
   4   7   4       98.60       90.56     13.16 o 
   5   7   4        1.43       -2.99      2.99 o 
  -5   8   4        9.80       11.93      6.76 o 
  -4   8   4       12.70        9.99     11.51 o 
  -3   8   4     1075.12      900.31     32.79 o 
  -2   8   4        1.24       12.74     18.15 o 
  -1   8   4     1413.14     1360.60     44.59 o 
   0   8   4     2515.87     2607.44     55.10 o 
   1   8   4     1369.43     1443.40     27.74 o 
   2   8   4       79.13       98.34      6.04 o 
   3   8   4       84.94       78.63      6.94 o 
   4   8   4        0.07       -3.33      3.33 o 
   5   8   4      740.05      784.71     20.33 o 
  -5   9   4       34.29       52.17      9.39 o 
  -4   9   4       70.93       55.58     15.74 o 
  -3   9   4      844.90      808.13     43.39 o 
  -2   9   4     3356.12     3304.36     41.88 o 
  -1   9   4      822.47      791.44     25.61 o 
   0   9   4        4.26       11.04      3.17 o 
   1   9   4      713.22      783.99     15.54 o 
   2   9   4       49.78       61.37      6.43 o 
   3   9   4       62.56       54.59      9.22 o 
   4   9   4       22.04       20.61      6.53 o 
   5   9   4      681.60      699.82     18.18 o 
  -5  10   4       48.79       69.19     14.15 o 
  -4  10   4      172.72      152.54     12.86 o 
  -3  10   4      243.07      242.42     13.15 o 
  -2  10   4        1.60       -3.99      3.99 o 
  -1  10   4       83.09       71.11      7.00 o 
   0  10   4       40.71       42.78      5.18 o 
   1  10   4      167.26      146.25      6.86 o 
   2  10   4        7.04       10.25      5.58 o 
   3  10   4      408.94      430.06     42.26 o 
   4  10   4        2.09        6.02      6.31 o 
   5  10   4      370.48      356.07     15.20 o 
  -5  11   4      110.87      106.39     13.41 o 
  -4  11   4      587.57      580.31     21.94 o 
  -3  11   4       31.05       30.53      6.86 o 
  -2  11   4      141.02      119.44      8.60 o 
  -1  11   4      426.65      466.27     12.93 o 
   0  11   4      423.22      453.22     14.37 o 
   1  11   4      556.10      583.77     14.79 o 
   2  11   4      170.45      178.58     11.28 o 
   3  11   4      103.55       90.63     17.12 o 
   4  11   4       66.41       79.92      8.92 o 
   5  11   4       23.79        9.99      7.27 o 
  -5  12   4        6.38       14.23      6.55 o 
  -4  12   4      114.96      103.01     10.41 o 
  -3  12   4       67.14       72.44     10.04 o 
  -2  12   4      426.68      421.25     13.64 o 
  -1  12   4      906.62      919.28     38.08 o 
   0  12   4     1176.89     1232.33     24.62 o 
   1  12   4      131.10      112.77      7.91 o 
   2  12   4     1558.50     1593.23     26.29 o 
   3  12   4      721.51      702.93     26.58 o 
   4  12   4       60.28       62.04     10.13 o 
  -4  13   4      185.01      175.14     10.07 o 
  -3  13   4       19.57       16.68      4.82 o 
  -2  13   4      208.77      222.12     12.96 o 
  -1  13   4     1468.39     1465.26     34.75 o 
   0  13   4      202.44      235.57     11.86 o 
   1  13   4      327.16      328.92     12.42 o 
   2  13   4      267.54      279.34     11.76 o 
   3  13   4       48.94       54.20      8.23 o 
   4  13   4       38.79       45.41     17.63 o 
  -4  14   4      218.04      234.97     12.31 o 
  -3  14   4        7.04       11.99      5.26 o 
  -2  14   4       18.80        9.10      6.47 o 
  -1  14   4     1326.53     1267.17     64.86 o 
   0  14   4      148.64      163.09     16.07 o 
   1  14   4      226.73      237.14     13.06 o 
   2  14   4       31.08       40.97      9.51 o 
   3  14   4      582.41      605.79     28.03 o 
   4  14   4      214.57      249.94     18.64 o 
  -4  15   4       66.50       78.86     12.51 o 
  -3  15   4      254.39      265.67     13.40 o 
  -2  15   4        4.59       10.22      4.43 o 
  -1  15   4      348.03      318.98     30.27 o 
   0  15   4      134.30      106.77     10.64 o 
   1  15   4      163.61      156.90     10.73 o 
   2  15   4      278.98      273.41     15.24 o 
   3  15   4      687.81      705.91     34.41 o 
  -3  16   4       52.90       52.04      9.39 o 
  -2  16   4      322.02      358.94     36.85 o 
  -1  16   4       57.44       50.12     14.73 o 
   0  16   4      320.25      322.14     23.40 o 
   1  16   4      165.58      135.16     14.95 o 
   2  16   4       80.09       66.26     11.18 o 
   3  16   4        4.62        7.53      5.66 o 
  -3  17   4        0.94        0.08      3.70 o 
  -2  17   4        0.02       -5.35      5.98 o 
  -1  17   4       14.42       -3.52      8.27 o 
   0  17   4       63.90       63.35     14.51 o 
   1  17   4      213.35      230.02     16.93 o 
   2  17   4      163.59      140.62     18.09 o 
   3  17   4       53.75       50.97      9.95 o 
  -2  18   4       11.63       14.46      5.74 o 
  -1  18   4       21.05       26.46      9.61 o 
   0  18   4        1.46        6.66      8.34 o 
   1  18   4       22.00       21.00     11.86 o 
   2  18   4      489.32      522.79     26.52 o 
  -1  19   4        3.19        4.53      2.69 o 
   0  19   4      194.30      229.04     19.61 o 
   1  19   4       20.86        0.30      5.24 o 
  -5   0   5     1850.50     1897.04     67.19 o 
  -3   0   5        2.72        6.24      6.49 o 
  -1   0   5       27.49       39.43      6.18 o 
   1   0   5    42708.56    38969.66    171.20 o 
   3   0   5     1287.08     1210.50     27.91 o 
   5   0   5       60.75       59.68     12.42 o 
  -6   1   5      125.40      141.76      8.58 o 
  -5   1   5      188.46      176.84     10.82 o 
  -4   1   5      196.47      192.29      8.58 o 
  -3   1   5     1009.92     1093.07     16.31 o 
  -2   1   5     2881.39     3105.80     30.08 o 
  -1   1   5      442.83      487.50     15.38 o 
   0   1   5     1273.35     1241.81     13.61 o 
   1   1   5     2098.42     2164.28     41.27 o 
   2   1   5     1278.13     1459.87     27.29 o 
   3   1   5      485.34      457.69     14.46 o 
   4   1   5       11.56       21.28     10.02 o 
   5   1   5       15.32        5.24      5.53 o 
   6   1   5      131.31      136.64      8.31 o 
  -6   2   5      225.54      216.34      9.99 o 
  -5   2   5       83.02       62.90      6.98 o 
  -4   2   5      101.97      102.66      7.11 o 
  -3   2   5      440.30      443.08     10.70 o 
  -2   2   5     1246.06     1468.23     23.84 o 
  -1   2   5      968.01      999.85     13.49 o 
   0   2   5     1224.36     1284.53     28.76 o 
   1   2   5     2884.08     2916.32     49.18 o 
   2   2   5      568.42      563.03     20.52 o 
   3   2   5      158.35      158.98      7.32 o 
   4   2   5      229.00      224.52     23.22 o 
   5   2   5      437.07      421.05     19.29 o 
   6   2   5        1.48       -5.42      5.42 o 
  -6   3   5        0.87       -2.37      2.51 o 
  -5   3   5        5.99       11.88      3.88 o 
  -4   3   5       45.82       56.03      5.56 o 
  -3   3   5      971.90     1045.52     30.51 o 
  -2   3   5     1452.13     1620.85     33.33 o 
  -1   3   5      488.94      520.26     29.24 o 
   0   3   5      956.98     1006.59     26.20 o 
   1   3   5      356.91      388.10     18.89 o 
   2   3   5      322.86      321.85     13.84 o 
   3   3   5       18.98       17.63      5.58 o 
   4   3   5       14.29       21.91      5.60 o 
   5   3   5      599.48      624.96     23.26 o 
   6   3   5       12.76       16.80      4.12 o 
  -6   4   5        6.10        2.85      3.25 o 
  -5   4   5      135.92      130.66     10.01 o 
  -4   4   5      978.87      980.00     19.08 o 
  -3   4   5       40.22       43.92      3.76 o 
  -2   4   5        7.58        0.34      6.39 o 
  -1   4   5     3665.13     3704.46     59.42 o 
   0   4   5     1384.54     1388.09     32.25 o 
   1   4   5      525.48      521.16     22.98 o 
   2   4   5       89.58       78.11     11.71 o 
   3   4   5      110.88      123.10      9.33 o 
   4   4   5       94.22       83.38      9.07 o 
   5   4   5      129.76      134.38     11.80 o 
   6   4   5       99.28      103.18      7.08 o 
  -6   5   5       17.33        9.19      3.82 o 
  -5   5   5        1.68       -0.23      4.45 o 
  -4   5   5       80.24       77.60      6.45 o 
  -3   5   5     2056.33     2108.64     26.50 o 
  -2   5   5       26.19       42.55     12.70 o 
  -1   5   5      396.96      411.07     21.47 o 
   0   5   5      234.35      233.52     10.62 o 
   1   5   5       39.20       30.74      7.96 o 
   2   5   5       37.97       21.91      8.69 o 
   3   5   5     1691.06     1710.64     33.02 o 
   4   5   5        3.95       -5.04     11.16 o 
   5   5   5      116.72      125.46     14.51 o 
   6   5   5       48.58       49.31      6.03 o 
  -6   6   5       63.20       68.81      8.76 o 
  -5   6   5       47.15       56.48     23.81 o 
  -4   6   5     2179.80     2230.30     48.99 o 
  -3   6   5      274.81      286.48     10.39 o 
  -2   6   5      296.51      379.75     26.14 o 
  -1   6   5     1506.83     1744.25     46.48 o 
   0   6   5      699.26      673.74     26.28 o 
   1   6   5      456.03      470.42     20.04 o 
   2   6   5     3998.79     3896.78     64.35 o 
   3   6   5       22.04       17.99      4.97 o 
   4   6   5       29.49       30.53      9.40 o 
   5   6   5        4.08       -6.98      6.98 o 
  -6   7   5      108.18      104.99      8.46 o 
  -5   7   5      277.59      281.82     18.66 o 
  -4   7   5       89.34       79.29     12.06 o 
  -3   7   5       28.74       35.80      6.32 o 
  -2   7   5        0.92        9.94     11.66 o 
  -1   7   5      293.98      269.69     20.93 o 
   0   7   5        3.86        2.18      6.42 o 
   1   7   5     1207.13     1207.70     33.55 o 
   2   7   5      161.20      179.39      7.37 o 
   3   7   5       18.56       14.84      5.68 o 
   4   7   5       32.70       37.73      6.99 o 
   5   7   5      193.59      201.32     11.16 o 
  -5   8   5       93.43      104.89     17.39 o 
  -4   8   5      423.06      438.14     32.91 o 
  -3   8   5      656.28      670.33     28.75 o 
  -2   8   5       71.60       48.64     12.71 o 
  -1   8   5      699.34      698.01     32.90 o 
   0   8   5     1128.40     1274.16     40.39 o 
   1   8   5       50.77       41.08      3.94 o 
   2   8   5     1207.55     1190.40     27.07 o 
   3   8   5      214.56      221.59     11.38 o 
   4   8   5      622.81      577.55     28.03 o 
   5   8   5       75.91       70.52      5.62 o 
  -5   9   5       12.73        6.38      6.02 o 
  -4   9   5       88.40       73.75     15.63 o 
  -3   9   5     3555.05     3576.43     69.15 o 
  -2   9   5      184.27      178.87     12.22 o 
  -1   9   5        1.20        1.56      3.50 o 
   0   9   5      681.98      744.27     16.60 o 
   1   9   5       21.10       16.75      3.62 o 
   2   9   5       10.13       13.24      5.23 o 
   3   9   5      701.47      720.05     21.34 o 
   4   9   5       58.30       59.01      6.79 o 
   5   9   5      349.61      375.89     16.25 o 
  -5  10   5       14.46       14.59      7.91 o 
  -4  10   5      562.29      526.75     21.84 o 
  -3  10   5     1110.10      963.93     27.43 o 
  -2  10   5       16.15       14.13      5.73 o 
  -1  10   5       43.79       30.93      6.47 o 
   0  10   5      150.35      165.56      9.21 o 
   1  10   5        7.80       12.40      3.77 o 
   2  10   5      436.01      399.89     17.89 o 
   3  10   5      250.63      238.76     15.33 o 
   4  10   5      242.90      245.08     14.84 o 
   5  10   5       31.89       25.12      9.56 o 
  -5  11   5      455.01      514.98     26.09 o 
  -4  11   5      969.36      881.92     26.38 o 
  -3  11   5      134.82      133.08     11.92 o 
  -2  11   5      213.93      207.89     16.11 o 
  -1  11   5      665.96      660.82     29.38 o 
   0  11   5       16.98       16.44      4.53 o 
   1  11   5      828.81      786.40     20.09 o 
   2  11   5      315.34      313.92     13.97 o 
   3  11   5      295.16      318.71     24.02 o 
   4  11   5      159.11      154.08     11.47 o 
   5  11   5        6.03        5.67      3.08 o 
  -5  12   5       36.35       51.54      8.08 o 
  -4  12   5      338.32      324.55     16.05 o 
  -3  12   5      357.81      268.34     15.71 o 
  -2  12   5        9.79       11.81      5.25 o 
  -1  12   5      144.47      144.06     21.25 o 
   0  12   5       49.04       51.13      8.37 o 
   1  12   5      316.33      310.55     13.88 o 
   2  12   5       40.94       47.77      7.44 o 
   3  12   5      397.03      400.49     20.96 o 
   4  12   5        0.99       -2.58      6.03 o 
  -4  13   5      221.00      225.26     11.15 o 
  -3  13   5      361.79      372.69     14.95 o 
  -2  13   5     1586.11     1671.95     39.43 o 
  -1  13   5      526.58      518.44     24.55 o 
   0  13   5     1216.75     1280.28     31.48 o 
   1  13   5        5.79        3.87      4.84 o 
   2  13   5      200.42      193.95     11.95 o 
   3  13   5      921.57      913.87     29.39 o 
   4  13   5        1.85        7.61      6.21 o 
  -4  14   5       11.67       20.19      5.04 o 
  -3  14   5       47.68       51.27      7.75 o 
  -2  14   5        3.10       -4.34     12.16 o 
  -1  14   5        2.17        3.42     12.36 o 
   0  14   5     1538.27     1546.88     35.67 o 
   1  14   5     1071.38     1044.65     25.42 o 
   2  14   5       25.27       18.72      5.71 o 
   3  14   5      139.95      147.00     13.50 o 
   4  14   5       38.17       35.80      7.41 o 
  -4  15   5        1.84        5.11      5.61 o 
  -3  15   5      154.84      163.91     18.82 o 
  -2  15   5       48.11       65.96     28.78 o 
  -1  15   5      136.02      115.66     20.84 o 
   0  15   5       14.14       30.45      7.22 o 
   1  15   5       12.00        3.04      4.51 o 
   2  15   5      195.39      196.21     12.67 o 
   3  15   5      126.69      126.29     11.54 o 
  -3  16   5      262.06      319.31     18.68 o 
  -2  16   5       24.10       25.53      8.79 o 
  -1  16   5      127.06      125.76     12.95 o 
   0  16   5       35.04       39.70      7.56 o 
   1  16   5      254.19      255.96     14.88 o 
   2  16   5       39.94       33.77      7.15 o 
   3  16   5       13.79       17.04      5.93 o 
  -3  17   5       56.45       51.71     10.10 o 
  -2  17   5      191.76      193.15     15.16 o 
  -1  17   5        0.33       -8.66      8.66 o 
   0  17   5      375.92      415.51     32.61 o 
   1  17   5       76.14       67.80      9.21 o 
   2  17   5       39.32       37.71     11.44 o 
  -2  18   5       33.00       37.74      7.07 o 
  -1  18   5      141.01      154.77     18.77 o 
   0  18   5        6.36        6.75      8.06 o 
   1  18   5      317.74      342.42     26.75 o 
   2  18   5       22.09       29.49      8.94 o 
  -1  19   5       65.04       72.25     11.09 o 
   0  19   5      144.30      143.91     16.44 o 
  -6   0   6      389.27      399.33     18.71 o 
  -4   0   6      532.35      541.52     24.74 o 
  -2   0   6       28.06       30.98      5.41 o 
   0   0   6      334.81      361.47     16.63 o 
   2   0   6    11529.18    11037.08    112.19 o 
   4   0   6       11.17       13.48      8.06 o 
   6   0   6       95.54      123.74      9.41 o 
  -6   1   6      111.14      101.35      7.48 o 
  -5   1   6      348.17      357.97     14.68 o 
  -4   1   6      245.35      248.63      9.67 o 
  -3   1   6      239.06      211.63      7.89 o 
  -2   1   6      462.17      507.82     12.66 o 
  -1   1   6       13.27       13.61      2.92 o 
   0   1   6     3020.85     3156.90     65.16 o 
   1   1   6     8549.39     8919.18     63.90 o 
   2   1   6     3179.98     3199.22     67.09 o 
   3   1   6     2412.41     2261.10     32.74 o 
   4   1   6      427.22      393.57     18.29 o 
   5   1   6      176.02      168.70     10.60 o 
   6   1   6      137.97      156.83      7.93 o 
  -6   2   6      105.53      113.02      6.52 o 
  -5   2   6        1.93        6.07      4.82 o 
  -4   2   6      236.86      232.68      9.63 o 
  -3   2   6        6.72        2.78      1.81 o 
  -2   2   6     9607.22    10236.45     65.49 o 
  -1   2   6       12.86       19.63      3.36 o 
   0   2   6        6.52        6.56      4.96 o 
   1   2   6        5.68        4.10      5.44 o 
   2   2   6      194.51      180.40     11.32 o 
   3   2   6       10.15        7.34      6.42 o 
   4   2   6      194.40      208.53     11.70 o 
   5   2   6        0.03        1.36      5.04 o 
   6   2   6      345.57      397.04     12.96 o 
  -6   3   6        1.19        0.96      3.41 o 
  -5   3   6      440.72      404.32     14.03 o 
  -4   3   6     2729.82     2675.83     39.59 o 
  -3   3   6     3005.95     3048.90     54.16 o 
  -2   3   6    10050.15    10627.71    257.04 o 
  -1   3   6     3625.14     4032.80     37.19 o 
   0   3   6      488.55      473.48     19.68 o 
   1   3   6      162.28      168.79     13.94 o 
   2   3   6     1305.52     1151.08     43.95 o 
   3   3   6       76.19       76.73      6.84 o 
   4   3   6      103.55      102.17      9.36 o 
   5   3   6       85.02       80.32      8.46 o 
   6   3   6       51.05       69.05      6.92 o 
  -6   4   6      197.55      175.47     12.15 o 
  -5   4   6        7.24        6.65      4.43 o 
  -4   4   6     1858.72     1864.43     26.41 o 
  -3   4   6        0.03        3.06      2.85 o 
  -2   4   6     1388.32     1500.54     32.83 o 
  -1   4   6        9.04       17.97      4.38 o 
   0   4   6     1665.06     1823.10     39.45 o 
   1   4   6       44.66       37.25      8.61 o 
   2   4   6      479.86      447.66     24.89 o 
   3   4   6      402.34      367.29     13.27 o 
   4   4   6      347.83      311.97     28.87 o 
   5   4   6      123.77      134.70     15.54 o 
  -6   5   6      104.80       94.70      9.01 o 
  -5   5   6      117.78      108.20      8.46 o 
  -4   5   6       21.94       25.07      4.33 o 
  -3   5   6      591.61      614.94     14.88 o 
  -2   5   6       13.53       14.70     10.80 o 
  -1   5   6     1209.43     1355.87     40.30 o 
   0   5   6     2488.78     2465.70     35.49 o 
   1   5   6        3.85       -1.14      7.93 o 
   2   5   6      473.73      426.57     23.49 o 
   3   5   6      169.70      150.52     15.79 o 
   4   5   6        1.15        3.04      6.31 o 
   5   5   6       25.99       31.07      5.40 o 
  -6   6   6       11.28        2.11      5.52 o 
  -5   6   6      162.05      147.80     14.19 o 
  -4   6   6      382.93      366.51     13.61 o 
  -3   6   6      240.16      270.53     10.31 o 
  -2   6   6      675.75      876.26     38.91 o 
  -1   6   6       33.17        9.87      9.10 o 
   0   6   6      156.95      163.01     14.69 o 
   1   6   6     1853.16     1741.52     30.82 o 
   2   6   6      156.21      153.32      8.68 o 
   3   6   6        5.78       10.55      5.98 o 
   4   6   6      120.98      116.44     16.06 o 
   5   6   6        0.36       -3.45      3.45 o 
  -6   7   6       92.77       61.83      8.73 o 
  -5   7   6        6.34        3.87      5.03 o 
  -4   7   6      143.85      133.28     13.62 o 
  -3   7   6       18.00       22.09      6.07 o 
  -2   7   6     1056.67     1075.68     31.96 o 
  -1   7   6       16.50       14.16      9.27 o 
   0   7   6      535.20      620.80     28.26 o 
   1   7   6      367.01      375.26     20.53 o 
   2   7   6     3904.37     3717.88     36.48 o 
   3   7   6       31.68       27.85      5.04 o 
   4   7   6      266.99      272.43     14.44 o 
   5   7   6        0.14       -0.72      4.76 o 
  -5   8   6       19.66       36.33     14.39 o 
  -4   8   6       65.35       64.12     15.51 o 
  -3   8   6      440.22      450.66     20.30 o 
  -2   8   6        2.03       -0.62      7.71 o 
  -1   8   6     3388.74     3487.89     55.24 o 
   0   8   6       14.81       13.41      5.03 o 
   1   8   6     3889.21     3856.56     53.45 o 
   2   8   6       15.13       13.91      2.50 o 
   3   8   6        8.73        3.45      3.42 o 
   4   8   6       13.04       26.71      5.36 o 
   5   8   6       15.91       13.38      3.54 o 
  -5   9   6       55.08       63.46      6.96 o 
  -4   9   6       12.03       13.06     10.94 o 
  -3   9   6     1070.10      944.88     29.73 o 
  -2   9   6      942.69      899.91     43.91 o 
  -1   9   6       15.74       11.05      3.41 o 
   0   9   6      130.40       96.18      6.22 o 
   1   9   6       51.03       70.60      5.83 o 
   2   9   6       16.48       22.77      3.52 o 
   3   9   6       10.84       13.84      3.65 o 
   4   9   6       44.14       38.38      4.37 o 
   5   9   6       11.51       18.78     10.24 o 
  -5  10   6       34.11       45.41     10.70 o 
  -4  10   6       52.52       55.29      8.97 o 
  -3  10   6      973.98      973.57     32.83 o 
  -2  10   6       12.11       21.03      7.71 o 
  -1  10   6     1690.65     1601.80     38.70 o 
   0  10   6      139.08      130.58      8.14 o 
   1  10   6       24.94       18.83      3.58 o 
   2  10   6        0.23        3.81      3.35 o 
   3  10   6      254.39      245.60     13.26 o 
   4  10   6       72.87       81.26      9.05 o 
   5  10   6        0.88       -1.77      6.16 o 
  -5  11   6      115.34      111.50     11.14 o 
  -4  11   6     1018.80      927.05     28.49 o 
  -3  11   6      845.76      752.47     35.77 o 
  -2  11   6     2284.36     2266.29     73.32 o 
  -1  11   6       11.52       10.15      5.84 o 
   0  11   6      554.89      555.48     16.70 o 
   1  11   6      284.39      274.24     13.05 o 
   2  11   6      670.55      642.50     19.92 o 
   3  11   6      212.57      184.42     13.46 o 
   4  11   6        9.50        2.44      6.50 o 
  -5  12   6       39.86       48.31      8.05 o 
  -4  12   6        6.56       10.69      5.14 o 
  -3  12   6      848.34      788.52     30.08 o 
  -2  12   6       68.22       67.03     16.69 o 
  -1  12   6       12.83       14.21      7.35 o 
   0  12   6     1826.59     1862.42     36.94 o 
   1  12   6       43.64       37.67      6.68 o 
   2  12   6       40.17       26.14      6.42 o 
   3  12   6       27.77       20.04      7.39 o 
   4  12   6      222.18      221.29     14.38 o 
  -4  13   6       86.17       84.48      7.06 o 
  -3  13   6      214.60      235.59     15.68 o 
  -2  13   6       18.49       23.73      9.30 o 
  -1  13   6       15.76       17.83     12.48 o 
   0  13   6     1715.25     1767.06     39.26 o 
   1  13   6       63.86       68.96      7.51 o 
   2  13   6       71.95       54.96      7.57 o 
   3  13   6      587.56      636.72     24.52 o 
   4  13   6       88.38       91.12     13.45 o 
  -4  14   6       69.95       79.44      8.66 o 
  -3  14   6        0.70       -6.27      8.16 o 
  -2  14   6      132.43      159.81     22.19 o 
  -1  14   6     1048.48     1031.06     50.29 o 
   0  14   6       57.44       73.14      9.48 o 
   1  14   6      110.37      117.09      9.99 o 
   2  14   6        5.46        3.51      3.29 o 
   3  14   6     1098.83     1136.82     31.15 o 
   4  14   6       32.85       49.44      8.82 o 
  -4  15   6       19.63       17.84      5.72 o 
  -3  15   6      489.92      534.03     24.50 o 
  -2  15   6      149.18      175.21     16.86 o 
  -1  15   6      430.28      367.21     32.87 o 
   0  15   6        0.20        0.35      2.89 o 
   1  15   6      490.52      457.38     17.32 o 
   2  15   6        2.99        4.38      6.51 o 
   3  15   6      104.89      111.51     16.21 o 
  -3  16   6        4.79        7.61     13.29 o 
  -2  16   6     1323.12     1422.92     46.90 o 
  -1  16   6       99.40      107.18     17.45 o 
   0  16   6      436.63      433.41     45.36 o 
   1  16   6       64.50       67.31      9.23 o 
   2  16   6       13.77        1.27      5.91 o 
   3  16   6        3.02        4.31      4.44 o 
  -3  17   6       81.71       99.29     11.97 o 
  -2  17   6       32.09       23.57      8.52 o 
  -1  17   6        3.27       -3.67     11.18 o 
   0  17   6      304.65      278.81     19.58 o 
   1  17   6       30.00       17.08      6.59 o 
   2  17   6      147.33      139.27     14.62 o 
  -2  18   6       82.52       87.23      9.01 o 
  -1  18   6       66.62       43.53     12.26 o 
   0  18   6       79.05       60.73     13.80 o 
   1  18   6        4.56       13.96      8.59 o 
   0  19   6       88.91       94.22     12.46 o 
  -5   0   7     1039.15     1063.39     52.14 o 
  -3   0   7       40.92       41.18      7.35 o 
  -1   0   7      759.17      773.93     16.52 o 
   1   0   7      238.06      275.95     18.05 o 
   3   0   7      284.99      256.59     13.63 o 
   5   0   7      353.76      347.73     22.97 o 
  -6   1   7       85.67       90.87      6.21 o 
  -5   1   7      364.07      356.43     15.00 o 
  -4   1   7      777.42      784.86     18.53 o 
  -3   1   7       97.29       92.72      5.64 o 
  -2   1   7       28.87       32.88      4.41 o 
  -1   1   7       54.08       52.00      4.03 o 
   0   1   7     2936.66     3028.37     41.32 o 
   1   1   7     3048.88     3300.00     59.69 o 
   2   1   7       28.20      882.74    618.63 o 
   3   1   7     1825.16     1696.62     24.25 o 
   4   1   7      479.58      481.68     20.57 o 
   5   1   7        4.97        0.62      2.13 o 
   6   1   7        6.21       16.60      4.47 o 
  -6   2   7      106.79      107.54      6.31 o 
  -5   2   7       27.72       31.52      5.93 o 
  -4   2   7      376.14      373.99     12.29 o 
  -3   2   7      212.53      236.17      8.79 o 
  -2   2   7       74.18       88.80      6.58 o 
  -1   2   7     5201.21     5710.45     44.33 o 
   0   2   7     3860.73     4158.29     28.37 o 
   1   2   7     2802.65     2887.73     56.48 o 
   2   2   7     2033.82     2085.95     37.75 o 
   3   2   7      149.57      133.62      7.42 o 
   4   2   7       61.61       64.73      6.86 o 
   5   2   7      648.96      630.65     19.05 o 
  -6   3   7      518.95      520.69     20.94 o 
  -5   3   7     1037.06     1056.48     22.12 o 
  -4   3   7      274.67      261.71      9.62 o 
  -3   3   7        1.84        8.40      3.89 o 
  -2   3   7     1218.62     1473.55     35.87 o 
  -1   3   7     1593.15     1660.74     30.19 o 
   0   3   7     5130.54     5437.79     70.50 o 
   1   3   7        3.75       15.50      8.23 o 
   2   3   7      573.69      553.06     23.94 o 
   3   3   7      165.86      143.86      8.59 o 
   4   3   7      174.17      160.07     12.24 o 
   5   3   7      533.23      545.73     17.57 o 
  -6   4   7       16.14        4.02      3.04 o 
  -5   4   7       85.71       76.27      7.37 o 
  -4   4   7       74.60       84.26      6.79 o 
  -3   4   7       35.14       40.68      4.26 o 
  -2   4   7     1971.92     2119.81     56.34 o 
  -1   4   7      718.51      790.73     19.09 o 
   0   4   7      301.22      317.69     18.72 o 
   1   4   7     1718.32     1698.18     45.47 o 
   2   4   7      634.00      665.57     18.16 o 
   3   4   7      870.93      820.64     39.56 o 
   4   4   7       30.83       41.90     11.18 o 
   5   4   7        9.09        3.62      5.14 o 
  -6   5   7      124.87      113.83      8.66 o 
  -5   5   7       19.73       22.31      5.40 o 
  -4   5   7      181.45      163.05      8.67 o 
  -3   5   7     1330.12     1389.72     20.25 o 
  -2   5   7        3.33        5.34      9.45 o 
  -1   5   7       64.63       36.63     10.13 o 
   0   5   7      183.82      159.85     10.37 o 
   1   5   7       47.69       53.06     11.33 o 
   2   5   7      155.87      140.42      6.90 o 
   3   5   7      917.08      851.37     36.91 o 
   4   5   7      131.09      151.14     11.95 o 
   5   5   7       22.26       19.74      5.70 o 
  -6   6   7       48.77       47.10     10.54 o 
  -5   6   7      302.82      320.07     20.72 o 
  -4   6   7     1324.72     1277.25     32.96 o 
  -3   6   7       14.96       21.08      6.74 o 
  -2   6   7     2910.62     2990.54     51.76 o 
  -1   6   7       55.83       56.30     11.61 o 
   0   6   7       68.31       65.35      9.39 o 
   1   6   7      870.36      880.61     23.29 o 
   2   6   7      142.98      116.72      5.96 o 
   3   6   7       36.66       32.75      5.50 o 
   4   6   7      516.97      573.67     23.43 o 
   5   6   7       22.28       14.15      4.30 o 
  -5   7   7      118.98      106.51     12.16 o 
  -4   7   7        0.69       -1.58      1.79 o 
  -3   7   7      272.80      254.68     16.38 o 
  -2   7   7        9.43       16.15      9.34 o 
  -1   7   7     1047.62     1026.66     43.81 o 
   0   7   7     1283.61     1227.11     41.28 o 
   1   7   7      638.84      682.56     12.61 o 
   2   7   7      128.20      123.82      5.99 o 
   3   7   7       43.96       41.03      8.26 o 
   4   7   7       29.55       21.35      4.05 o 
   5   7   7      246.55      262.24     11.29 o 
  -5   8   7        0.04       10.53      6.48 o 
  -4   8   7      160.88      147.85     13.79 o 
  -3   8   7        5.29        0.70      8.05 o 
  -2   8   7     1009.95     1012.23     33.13 o 
  -1   8   7      157.68      168.01      7.83 o 
   0   8   7       13.35       19.92      2.80 o 
   1   8   7      434.72      438.04      9.50 o 
   2   8   7       97.42      103.52      6.13 o 
   3   8   7        0.29        0.38      2.07 o 
   4   8   7      377.93      371.72     13.32 o 
   5   8   7        9.78       16.38      3.67 o 
  -5   9   7       15.40       19.04      6.03 o 
  -4   9   7      491.95      407.60     26.02 o 
  -3   9   7      339.10      342.89     19.70 o 
  -2   9   7        6.23        6.08      6.52 o 
  -1   9   7      297.29      269.37     10.39 o 
   0   9   7       21.33       26.10      3.97 o 
   1   9   7      309.26      335.86     11.21 o 
   2   9   7      480.94      475.44     13.55 o 
   3   9   7       60.55       63.46      6.49 o 
   4   9   7      374.51      391.01     13.21 o 
   5   9   7      555.45      613.42     25.55 o 
  -5  10   7        3.80        6.60     10.60 o 
  -4  10   7      146.53      149.15     12.66 o 
  -3  10   7      995.47      878.29     40.72 o 
  -2  10   7     1365.89     1373.00     57.65 o 
  -1  10   7        4.25        6.44      5.00 o 
   0  10   7       39.18       29.46      4.63 o 
   1  10   7      283.79      289.63     10.96 o 
   2  10   7      368.27      368.68     12.38 o 
   3  10   7        6.57        9.06      4.05 o 
   4  10   7      476.20      480.38     19.36 o 
   5  10   7       34.20       36.84     10.96 o 
  -5  11   7      530.18      598.81     32.93 o 
  -4  11   7        9.64        5.38      5.10 o 
  -3  11   7        9.73       14.26     11.45 o 
  -2  11   7      394.16      393.83     40.33 o 
  -1  11   7      894.28      937.19     31.22 o 
   0  11   7        1.64       -2.89      3.35 o 
   1  11   7      100.60       97.62      7.75 o 
   2  11   7      322.71      329.52     13.09 o 
   3  11   7     1139.73     1151.18     40.29 o 
   4  11   7        0.09       -1.00      4.65 o 
  -4  12   7      125.46      129.02     11.44 o 
  -3  12   7      448.40      431.19     20.06 o 
  -2  12   7        2.59       -0.83      7.52 o 
  -1  12   7     1339.90     1303.78     38.17 o 
   0  12   7     1637.25     1619.44     35.01 o 
   1  12   7        5.66        5.06      5.31 o 
   2  12   7        0.59        3.96      4.88 o 
   3  12   7        1.78        1.29      6.04 o 
   4  12   7        3.23       -0.86      5.12 o 
  -4  13   7       46.71       56.06      8.12 o 
  -3  13   7      346.46      347.63     17.74 o 
  -2  13   7      303.15      281.22     27.64 o 
  -1  13   7        0.77       -1.25     12.14 o 
   0  13   7      310.72      310.54     17.40 o 
   1  13   7        2.32        9.39      5.32 o 
   2  13   7        2.85        8.27      3.71 o 
   3  13   7       47.61       47.09      8.35 o 
   4  13   7       22.98       18.67      9.25 o 
  -4  14   7        7.34        7.06      4.76 o 
  -3  14   7       32.22       35.22      8.42 o 
  -2  14   7      275.08      288.11     26.97 o 
  -1  14   7      142.60      113.93     20.95 o 
   0  14   7      557.55      539.09     21.72 o 
   1  14   7      112.59      122.43      9.83 o 
   2  14   7       12.60       18.55      5.54 o 
   3  14   7      317.77      323.81     17.43 o 
  -3  15   7       52.40       60.25     10.52 o 
  -2  15   7       49.68       53.02     12.06 o 
  -1  15   7      117.32      128.19     20.24 o 
   0  15   7      710.37      684.97     24.17 o 
   1  15   7      163.27      166.22     11.13 o 
   2  15   7      585.42      572.44     20.35 o 
   3  15   7       44.84       39.13      7.12 o 
  -3  16   7        9.15        6.68      5.85 o 
  -2  16   7       33.40       30.83      9.03 o 
  -1  16   7      251.73      285.46     18.08 o 
   0  16   7      123.53      100.61     12.51 o 
   1  16   7        4.16        2.01      7.24 o 
   2  16   7       72.64       60.71      8.99 o 
   3  16   7      346.45      421.22     22.32 o 
  -2  17   7        1.82        2.71      9.91 o 
  -1  17   7      160.38      173.37     13.64 o 
   0  17   7      169.05      144.81     13.64 o 
   1  17   7       36.82       39.74      5.86 o 
   2  17   7       56.09       57.95      9.22 o 
  -2  18   7        3.34       18.84      7.06 o 
  -1  18   7       52.06       59.31      8.24 o 
   0  18   7        0.60        5.79      6.85 o 
   1  18   7      601.55      683.87     34.33 o 
  -6   0   8        2.59        0.97     12.16 o 
  -4   0   8     3102.09     3043.31     46.87 o 
  -2   0   8      761.97      833.66     22.30 o 
   0   0   8     1359.44     1487.54     38.60 o 
   2   0   8     3739.10     3748.48     74.46 o 
   4   0   8      859.67      830.56     26.81 o 
  -6   1   8        9.57        6.69      3.04 o 
  -5   1   8       47.64       36.47      5.89 o 
  -4   1   8      141.55      146.01      9.42 o 
  -3   1   8      916.94      915.76     17.73 o 
  -2   1   8       13.09       10.11      3.68 o 
  -1   1   8      661.78      699.10     13.33 o 
   0   1   8       42.27       42.16      9.16 o 
   1   1   8     6578.19     6596.60     63.54 o 
   2   1   8     1049.09     1011.79     17.68 o 
   3   1   8      563.63      501.60     12.56 o 
   4   1   8      451.94      456.65     14.49 o 
   5   1   8      165.46      182.56      9.39 o 
  -6   2   8        2.32       12.24      3.09 o 
  -5   2   8        5.34        7.83      3.91 o 
  -4   2   8        6.24        3.34      3.41 o 
  -3   2   8      623.14      676.81     14.58 o 
  -2   2   8      513.15      507.17     12.33 o 
  -1   2   8        6.14       14.69      3.16 o 
   0   2   8     1504.84     1586.09     40.45 o 
   1   2   8      337.76      319.94     21.29 o 
   2   2   8       36.76       34.21      4.63 o 
   3   2   8      338.55      309.21      9.92 o 
   4   2   8        1.43        1.38      2.88 o 
   5   2   8      342.21      351.56     12.40 o 
  -6   3   8      195.82      198.71      9.97 o 
  -5   3   8       69.56       76.96      6.59 o 
  -4   3   8        2.00       -2.72      3.31 o 
  -3   3   8      308.89      312.46     10.29 o 
  -2   3   8       62.91       66.25      6.35 o 
  -1   3   8     2511.19     2552.21     35.46 o 
   0   3   8     1550.85     1673.64     42.14 o 
   1   3   8      956.24      961.60     35.46 o 
   2   3   8       40.11       39.56      4.03 o 
   3   3   8      334.96      335.79     18.54 o 
   4   3   8       10.83        6.32      4.52 o 
   5   3   8      718.93      702.10     20.42 o 
  -6   4   8       30.13       30.14      4.41 o 
  -5   4   8      292.14      309.58     11.32 o 
  -4   4   8        7.45        8.21      4.11 o 
  -3   4   8       89.91       97.70      5.91 o 
  -2   4   8     3573.37     3751.23     98.73 o 
  -1   4   8      692.18      765.43     20.26 o 
   0   4   8      408.82      383.93     21.37 o 
   1   4   8     1695.43     1763.50     48.91 o 
   2   4   8      170.42      170.64      6.30 o 
   3   4   8      418.84      366.97     21.23 o 
   4   4   8      324.95      333.73     19.00 o 
   5   4   8       51.18       61.49      6.04 o 
  -6   5   8       55.86       58.17      6.90 o 
  -5   5   8      167.22      168.46     10.50 o 
  -4   5   8      720.23      672.89     22.23 o 
  -3   5   8      791.86      804.48     15.74 o 
  -2   5   8       38.79       43.09      7.34 o 
  -1   5   8        1.44        0.80      3.32 o 
   0   5   8      149.16      134.44     13.64 o 
   1   5   8       30.65       26.13      9.45 o 
   2   5   8      610.07      562.75     12.27 o 
   3   5   8      139.53      147.16      9.84 o 
   4   5   8       24.42       26.94      5.99 o 
   5   5   8        1.58       -0.43      2.36 o 
  -6   6   8       51.82       42.67      6.83 o 
  -5   6   8      301.61      323.22     20.80 o 
  -4   6   8       74.56       75.34      6.93 o 
  -3   6   8       91.71      120.34      8.91 o 
  -2   6   8        0.68        0.70      6.87 o 
  -1   6   8     1116.26     1308.63     45.77 o 
   0   6   8      197.84      171.05     13.01 o 
   1   6   8     1588.11     1586.39     22.69 o 
   2   6   8        9.09        5.20      2.27 o 
   3   6   8      334.01      336.72     12.32 o 
   4   6   8       10.69       11.96      3.24 o 
   5   6   8      117.91      102.69      9.45 o 
  -5   7   8        0.28       10.19      5.62 o 
  -4   7   8      349.38      311.46     18.60 o 
  -3   7   8       46.14       41.81      8.53 o 
  -2   7   8      183.92      176.01     16.20 o 
  -1   7   8       20.15       17.84      4.70 o 
   0   7   8      150.06      146.88      7.17 o 
   1   7   8      510.36      560.58      9.45 o 
   2   7   8     1346.23     1276.58     20.89 o 
   3   7   8       35.13       38.20      6.42 o 
   4   7   8       51.67       54.72      5.42 o 
   5   7   8        0.81        1.43      3.39 o 
  -5   8   8      757.58      797.74     29.23 o 
  -4   8   8       95.05       89.61     11.36 o 
  -3   8   8       20.40       26.97      9.59 o 
  -2   8   8      937.36      919.74     37.17 o 
  -1   8   8       76.44       68.76      6.25 o 
   0   8   8      182.18      169.27      6.60 o 
   1   8   8     1484.12     1484.41     15.91 o 
   2   8   8        9.55        6.08      2.72 o 
   3   8   8       13.79       18.36      4.41 o 
   4   8   8       72.32       78.87      7.06 o 
   5   8   8       11.57       17.46      5.73 o 
  -5   9   8       26.90       29.43      6.19 o 
  -4   9   8       14.35        8.03      8.87 o 
  -3   9   8       46.11       42.71     11.42 o 
  -2   9   8       23.15       33.26     11.07 o 
  -1   9   8      145.10      125.72      8.91 o 
   0   9   8     1451.42     1430.26     18.68 o 
   1   9   8       44.55       43.38      4.63 o 
   2   9   8      443.50      466.55     12.45 o 
   3   9   8        0.91       -0.15      4.25 o 
   4   9   8       92.27       94.01      6.66 o 
   5   9   8       15.37       17.78      3.70 o 
  -5  10   8       85.57       87.86     17.06 o 
  -4  10   8        3.36       -7.14      7.14 o 
  -3  10   8      138.44      111.70     25.18 o 
  -2  10   8     1208.42     1220.63     30.18 o 
  -1  10   8      448.92      465.79     18.16 o 
   0  10   8      255.91      263.90     10.52 o 
   1  10   8       32.95       33.23      5.40 o 
   2  10   8       76.43       89.14      7.70 o 
   3  10   8      272.24      276.08     11.27 o 
   4  10   8        2.40       -0.46      2.70 o 
  -5  11   8       64.14       73.22      8.07 o 
  -4  11   8      161.57      181.65     17.98 o 
  -3  11   8       83.61       47.31     12.85 o 
  -2  11   8      695.93      690.32     38.57 o 
  -1  11   8       17.25       19.09      6.49 o 
   0  11   8      483.00      489.18     14.42 o 
   1  11   8       85.65       83.77      7.45 o 
   2  11   8      108.07       91.24      8.24 o 
   3  11   8      262.70      268.42     11.34 o 
   4  11   8       23.01       19.64      7.04 o 
  -4  12   8      243.07      245.03     14.19 o 
  -3  12   8      132.66      126.14     12.21 o 
  -2  12   8       16.84       21.63     10.84 o 
  -1  12   8      138.25      119.69     19.81 o 
   0  12   8     1181.82     1238.81     26.37 o 
   1  12   8      206.63      206.62     10.77 o 
   2  12   8      210.84      211.88     12.56 o 
   3  12   8      328.15      326.53     18.39 o 
   4  12   8       30.74       39.36      7.37 o 
  -4  13   8       90.59       71.39      8.81 o 
  -3  13   8      708.16      674.05     25.37 o 
  -2  13   8      129.60      138.75     20.53 o 
  -1  13   8       91.82       77.00     16.62 o 
   0  13   8      353.29      326.48     17.42 o 
   1  13   8       80.61       77.01      8.40 o 
   2  13   8      257.15      235.01     13.21 o 
   3  13   8       72.96       95.40     10.83 o 
   4  13   8      107.29       96.27     13.66 o 
  -4  14   8       66.69       68.68      8.84 o 
  -3  14   8       78.72       82.04      9.57 o 
  -2  14   8       26.92       31.83      9.44 o 
  -1  14   8      251.42      206.81     24.71 o 
   0  14   8      657.06      622.31     23.33 o 
   1  14   8        0.53        2.71      4.74 o 
   2  14   8       98.89       95.51      8.28 o 
   3  14   8      219.26      218.10     14.18 o 
  -3  15   8      153.84      173.73     14.66 o 
  -2  15   8       57.82       61.75     13.10 o 
  -1  15   8      434.56      493.40     34.09 o 
   0  15   8      125.03      123.17     14.42 o 
   1  15   8       64.79       40.67      6.22 o 
   2  15   8      161.92      168.60     13.81 o 
   3  15   8       34.24       25.20      8.41 o 
  -3  16   8       96.07      105.75     13.41 o 
  -2  16   8       75.32       77.51     11.81 o 
  -1  16   8       60.24       57.21      9.00 o 
   0  16   8      259.78      223.84     16.82 o 
   1  16   8        8.47       -1.74      3.61 o 
   2  16   8       46.58       38.77      8.21 o 
  -2  17   8        0.71        5.52      4.47 o 
  -1  17   8      495.81      538.00     22.13 o 
   0  17   8       10.59        1.71     10.06 o 
   1  17   8       10.11       12.23      6.55 o 
   2  17   8        2.71       -5.28      5.28 o 
  -1  18   8        4.89        6.18      5.71 o 
   0  18   8       19.65       10.41      6.59 o 
   1  18   8       96.07       96.72     13.45 o 
  -5   0   9      122.50      119.38     12.80 o 
  -3   0   9      682.73      686.95     25.61 o 
  -1   0   9       31.61       30.72      4.87 o 
   1   0   9     1079.34     1007.92     37.35 o 
   3   0   9     1167.56     1088.13     27.17 o 
   5   0   9      503.37      478.21     25.69 o 
  -6   1   9       56.90       59.11      4.50 o 
  -5   1   9      176.03      174.94     12.12 o 
  -4   1   9     1344.67     1317.23     24.47 o 
  -3   1   9        9.60        9.43      3.49 o 
  -2   1   9      578.45      649.14     14.68 o 
  -1   1   9     3097.97     3441.35     42.90 o 
   0   1   9        1.89        1.33      5.25 o 
   1   1   9      440.20      492.51     19.01 o 
   2   1   9    11661.54    10566.50     49.81 o 
   3   1   9      137.91      136.64      6.82 o 
   4   1   9        1.15       -2.35      3.56 o 
   5   1   9        4.08        6.92      2.61 o 
  -6   2   9       85.78       82.81      5.32 o 
  -5   2   9       13.47       15.76      4.77 o 
  -4   2   9     1491.57     1428.02     21.27 o 
  -3   2   9      444.31      434.65     12.13 o 
  -2   2   9      117.90      133.50      6.55 o 
  -1   2   9     1914.90     2302.84     31.69 o 
   0   2   9      248.66      271.60     18.92 o 
   1   2   9       82.96       70.14      9.20 o 
   2   2   9      389.33      412.69     11.58 o 
   3   2   9       27.19       25.67      3.84 o 
   4   2   9      356.73      383.80     13.37 o 
   5   2   9      121.35      118.31      6.44 o 
  -6   3   9      462.08      442.03     21.61 o 
  -5   3   9      284.59      281.75     10.67 o 
  -4   3   9      759.10      714.76     15.43 o 
  -3   3   9      410.14      374.88     10.18 o 
  -2   3   9      332.26      360.59     14.42 o 
  -1   3   9       26.21       39.72      5.55 o 
   0   3   9       39.13       42.14      9.73 o 
   1   3   9     1444.64     1434.44     46.06 o 
   2   3   9      510.04      467.92     10.32 o 
   3   3   9       24.92       19.43      3.81 o 
   4   3   9      461.04      477.40     15.05 o 
   5   3   9        0.81        5.39      3.63 o 
  -6   4   9       19.12       16.77      3.98 o 
  -5   4   9      496.75      518.90     13.86 o 
  -4   4   9       97.18      113.06      8.69 o 
  -3   4   9      248.29      265.00     11.50 o 
  -2   4   9     1339.54     1317.14     28.82 o 
  -1   4   9     1282.78     1456.83     30.56 o 
   0   4   9       29.00       18.80      7.54 o 
   1   4   9      624.85      563.69     16.23 o 
   2   4   9       36.31       40.37      3.75 o 
   3   4   9      140.57      125.40      8.70 o 
   4   4   9      358.50      318.46     15.20 o 
   5   4   9      175.50      175.45      9.68 o 
  -6   5   9        6.70       10.24      3.89 o 
  -5   5   9       44.86       42.18      6.13 o 
  -4   5   9      854.51      901.38     32.56 o 
  -3   5   9      580.24      543.45     17.95 o 
  -2   5   9      337.94      328.41     15.89 o 
  -1   5   9     1342.43     1401.18     35.29 o 
   0   5   9       45.77       66.73     11.41 o 
   1   5   9        8.77       15.29      3.21 o 
   2   5   9      105.51       94.50      5.46 o 
   3   5   9      163.32      160.15     10.37 o 
   4   5   9      142.95      134.97     10.58 o 
   5   5   9       11.60       17.07      4.68 o 
  -5   6   9      574.80      585.53     22.06 o 
  -4   6   9        6.02        1.71      2.99 o 
  -3   6   9       56.63       54.77      9.77 o 
  -2   6   9      977.41     1046.61     40.95 o 
  -1   6   9       36.66       11.45      4.55 o 
   0   6   9     2418.75     2530.71     27.36 o 
   1   6   9      185.76      201.77      7.40 o 
   2   6   9       21.50       13.23      3.65 o 
   3   6   9      786.48      727.62     21.31 o 
   4   6   9      158.11      158.45     10.94 o 
   5   6   9       65.18       71.55      6.78 o 
  -5   7   9       53.42       52.58      9.38 o 
  -4   7   9        0.13       -6.57      6.57 o 
  -3   7   9      897.47      807.03     28.08 o 
  -2   7   9      108.99       97.47     12.46 o 
  -1   7   9      161.78      199.59      8.92 o 
   0   7   9      451.61      523.28     10.75 o 
   1   7   9     3103.58     3088.63     24.94 o 
   2   7   9      396.92      423.51     11.44 o 
   3   7   9     1338.44     1338.64     37.81 o 
   4   7   9        5.34       -1.45      5.73 o 
   5   7   9        6.35        1.23      2.83 o 
  -5   8   9        2.27       22.34      6.96 o 
  -4   8   9      156.60      125.75     12.02 o 
  -3   8   9      596.55      612.23     31.22 o 
  -2   8   9     1907.65     1940.68     49.03 o 
  -1   8   9      191.60      220.27      9.87 o 
   0   8   9     1048.95     1021.30     18.13 o 
   1   8   9        1.36       -1.06      1.43 o 
   2   8   9       40.93       43.10      4.25 o 
   3   8   9      835.69      875.05     20.26 o 
   4   8   9       72.23       66.09      6.98 o 
   5   8   9        4.79       14.00      4.24 o 
  -5   9   9       67.27       68.09      8.79 o 
  -4   9   9        4.11        1.44      6.64 o 
  -3   9   9      198.53      218.94     20.23 o 
  -2   9   9     1890.38     1915.03     49.36 o 
  -1   9   9     1359.04     1403.27     29.43 o 
   0   9   9      188.95      179.85      7.44 o 
   1   9   9       65.31       60.04      5.61 o 
   2   9   9        4.06        9.88      4.13 o 
   3   9   9        7.60       -3.79      7.53 o 
   4   9   9      108.32      100.74      7.28 o 
  -5  10   9      140.93      143.88     11.72 o 
  -4  10   9      393.96      345.42     22.81 o 
  -3  10   9       14.10       26.39     10.72 o 
  -2  10   9      483.69      535.43     21.09 o 
  -1  10   9       18.70       23.72      5.54 o 
   0  10   9       89.95       87.91      6.36 o 
   1  10   9       65.59       59.59      5.88 o 
   2  10   9        0.14       -0.59      3.39 o 
   3  10   9      220.05      232.31     12.22 o 
   4  10   9       36.95       38.63      4.52 o 
  -5  11   9        0.21       -0.50      7.70 o 
  -4  11   9       12.74        6.15      6.82 o 
  -3  11   9     1213.81     1105.53     31.04 o 
  -2  11   9      288.14      298.66     24.71 o 
  -1  11   9      126.20      116.67     10.71 o 
   0  11   9       24.85       20.15      4.22 o 
   1  11   9     1003.05     1039.67     21.59 o 
   2  11   9       43.70       48.49      6.92 o 
   3  11   9        9.56       10.27      3.61 o 
   4  11   9        0.89       -1.21      2.70 o 
  -4  12   9       65.73       61.01      7.25 o 
  -3  12   9     2005.48     1850.87     65.91 o 
  -2  12   9       14.37        7.03      7.37 o 
  -1  12   9      419.43      466.26     24.13 o 
   0  12   9      401.84      431.84     16.78 o 
   1  12   9      591.68      613.27     17.59 o 
   2  12   9      250.04      247.37     11.56 o 
   3  12   9      644.02      681.59     24.94 o 
   4  12   9      513.42      571.31     28.43 o 
  -4  13   9       95.46      111.52      8.98 o 
  -3  13   9       77.03       68.42      8.88 o 
  -2  13   9       36.13       48.21     14.47 o 
  -1  13   9       65.61       50.89     14.45 o 
   0  13   9        1.38        9.68      6.26 o 
   1  13   9      362.06      361.79     15.68 o 
   2  13   9      137.92      145.33     10.51 o 
   3  13   9      196.41      190.79     13.34 o 
  -4  14   9       26.90       18.96     11.81 o 
  -3  14   9        4.61        8.84      5.99 o 
  -2  14   9      217.58      235.91     14.19 o 
  -1  14   9        7.32       10.96     11.96 o 
   0  14   9     1596.10     1520.99     35.56 o 
   1  14   9      778.61      801.57     19.38 o 
   2  14   9      176.12      186.76     12.22 o 
   3  14   9       73.05       82.71      9.38 o 
  -3  15   9       13.89       14.80     14.86 o 
  -2  15   9      127.80      134.27     12.17 o 
  -1  15   9       79.62       93.16     17.89 o 
   0  15   9        7.65       12.20      7.02 o 
   1  15   9      184.57      164.15     10.99 o 
   2  15   9      247.18      246.56     16.02 o 
   3  15   9       69.04       62.71     13.42 o 
  -3  16   9      136.18      172.20     11.83 o 
  -2  16   9       37.02       53.94      8.18 o 
  -1  16   9       97.36       89.87     10.67 o 
   0  16   9       30.14       32.15      9.12 o 
   1  16   9       31.89       23.14      5.62 o 
   2  16   9       51.85       48.58     10.72 o 
  -2  17   9       25.99       31.61      6.81 o 
  -1  17   9        8.19       12.03      5.20 o 
   0  17   9       73.20       66.93     10.19 o 
   1  17   9       72.26       71.94      9.87 o 
  -1  18   9       30.21       46.53      9.78 o 
   0  18   9        0.13       -4.16      4.16 o 
  -6   0  10      114.69      127.92      7.85 o 
  -4   0  10      136.57      161.85     24.95 o 
  -2   0  10     1109.22     1047.61     22.93 o 
   0   0  10     1919.06     2177.15     52.82 o 
   2   0  10    16528.25    14295.98    153.60 o 
   4   0  10     1125.72     1076.17     25.68 o 
  -6   1  10       14.45       16.91      3.62 o 
  -5   1  10        6.87        7.68      6.97 o 
  -4   1  10      182.57      191.07     13.15 o 
  -3   1  10      445.28      461.36     15.49 o 
  -2   1  10      534.39      609.77     12.51 o 
  -1   1  10     3123.78     3356.62     43.61 o 
   0   1  10     1297.78     1491.75     31.40 o 
   1   1  10        6.47        4.06      5.81 o 
   2   1  10      653.73      619.90      9.97 o 
   3   1  10      214.73      217.26      7.61 o 
   4   1  10       10.64        6.86      3.39 o 
   5   1  10       93.25      115.53      8.17 o 
  -6   2  10       22.27       16.19      3.91 o 
  -5   2  10        0.49        5.21      3.54 o 
  -4   2  10       71.27       62.17      7.48 o 
  -3   2  10      782.32      816.24     16.70 o 
  -2   2  10      208.42      204.30      7.55 o 
  -1   2  10     1180.46     1408.89     29.85 o 
   0   2  10      981.15     1017.14     36.99 o 
   1   2  10     2101.85     2059.63     23.13 o 
   2   2  10      214.11      228.13      7.35 o 
   3   2  10      306.97      302.50      8.27 o 
   4   2  10        1.27       -2.40      2.63 o 
   5   2  10        9.56        6.50      3.85 o 
  -6   3  10      278.28      272.36     18.14 o 
  -5   3  10      156.62      144.66      8.73 o 
  -4   3  10      261.18      285.95     11.91 o 
  -3   3  10       90.33       89.75      6.52 o 
  -2   3  10     1020.60     1063.66     21.28 o 
  -1   3  10     5475.59     6137.05    274.39 o 
   0   3  10       64.22       66.74     12.18 o 
   1   3  10      271.08      283.13      9.15 o 
   2   3  10      112.84      121.84      5.22 o 
   3   3  10        6.75        3.04      4.07 o 
   4   3  10        4.75        3.81      4.83 o 
   5   3  10        3.40       -3.40      3.40 o 
  -6   4  10        0.32       -7.36      7.36 o 
  -5   4  10      354.42      383.72     13.12 o 
  -4   4  10     1031.57      974.13     45.75 o 
  -3   4  10     1732.91     1724.55     27.69 o 
  -2   4  10      980.54     1039.19     26.41 o 
  -1   4  10      464.23      539.98     12.09 o 
   0   4  10     1465.63     1509.52     23.04 o 
   1   4  10      324.01      314.12      8.85 o 
   2   4  10        2.45        1.91      2.67 o 
   3   4  10     1042.74     1017.07     24.91 o 
   4   4  10       14.27       16.26      5.35 o 
   5   4  10       34.58       33.18      7.01 o 
  -5   5  10       29.38       29.93      8.88 o 
  -4   5  10       20.52       20.40      6.57 o 
  -3   5  10      482.87      478.89     15.32 o 
  -2   5  10      138.96      132.87     11.06 o 
  -1   5  10      303.59      275.44      8.62 o 
   0   5  10      866.61     1041.50     17.31 o 
   1   5  10      574.47      567.53     12.14 o 
   2   5  10      519.90      494.49     15.16 o 
   3   5  10      265.69      245.15     11.44 o 
   4   5  10      117.24      116.14     13.05 o 
   5   5  10       93.36       85.76      7.54 o 
  -5   6  10       71.52       82.64     11.81 o 
  -4   6  10        5.59        7.23     11.32 o 
  -3   6  10      884.70      849.81     28.66 o 
  -2   6  10       44.36       38.41      7.33 o 
  -1   6  10     1041.47     1184.43     25.30 o 
   0   6  10      145.93      175.96      7.37 o 
   1   6  10      858.11      873.15     18.36 o 
   2   6  10      252.46      242.34      9.91 o 
   3   6  10     1112.37     1045.31     31.30 o 
   4   6  10        8.23        1.76      3.59 o 
   5   6  10        7.08        7.55      4.34 o 
  -5   7  10        2.38       19.65      6.02 o 
  -4   7  10      655.04      594.24     26.66 o 
  -3   7  10       54.11       52.98     11.40 o 
  -2   7  10       23.28       18.91      6.29 o 
  -1   7  10        0.20       11.03      4.17 o 
   0   7  10      665.23      638.77     13.55 o 
   1   7  10       53.19       57.61      3.59 o 
   2   7  10      531.34      560.58     16.67 o 
   3   7  10       60.25       56.58      9.03 o 
   4   7  10      363.69      393.48     15.98 o 
   5   7  10        9.64       12.15      2.72 o 
  -5   8  10      260.66      278.77     16.94 o 
  -4   8  10       40.31       44.03      7.73 o 
  -3   8  10      170.18      184.24     20.07 o 
  -2   8  10        0.24        3.23      6.56 o 
  -1   8  10        0.08        6.41      3.84 o 
   0   8  10       73.67       79.68      5.29 o 
   1   8  10        4.34        0.92      2.09 o 
   2   8  10      575.07      578.29     13.80 o 
   3   8  10      620.37      620.46     17.86 o 
   4   8  10        0.95        7.47      4.07 o 
  -5   9  10       21.01       30.26      8.70 o 
  -4   9  10      148.96      135.26     13.12 o 
  -3   9  10      306.38      280.25     23.03 o 
  -2   9  10     1543.31     1671.20     35.51 o 
  -1   9  10        0.19        7.40      4.76 o 
   0   9  10      286.95      286.57      9.24 o 
   1   9  10      167.23      172.83      8.56 o 
   2   9  10      274.90      288.61     10.50 o 
   3   9  10       45.38       45.19      6.14 o 
   4   9  10      269.29      273.08     15.54 o 
  -5  10  10      120.90      125.68     16.74 o 
  -4  10  10       46.92       48.22     12.60 o 
  -3  10  10      929.53      890.00     27.32 o 
  -2  10  10     2100.77     2100.80     48.44 o 
  -1  10  10       32.35       25.27      5.76 o 
   0  10  10        0.60       -1.48      4.08 o 
   1  10  10      405.75      423.65     12.91 o 
   2  10  10       27.61       26.32      4.35 o 
   3  10  10      118.78      122.90      8.48 o 
   4  10  10       14.00       17.03      6.83 o 
  -4  11  10       52.43       65.26      8.19 o 
  -3  11  10       21.96       22.83      7.42 o 
  -2  11  10      561.94      597.30     23.39 o 
  -1  11  10       19.30       12.45      8.75 o 
   0  11  10      467.30      498.16     15.52 o 
   1  11  10      347.16      355.47     13.28 o 
   2  11  10       35.63       30.43      5.67 o 
   3  11  10       94.66      103.44      9.48 o 
   4  11  10       12.70       12.57     10.48 o 
  -4  12  10       72.00       69.36      7.93 o 
  -3  12  10      140.82      118.29     10.62 o 
  -2  12  10      490.97      480.19     24.75 o 
  -1  12  10      110.29      109.24     27.90 o 
   0  12  10       61.30       52.93      7.67 o 
   1  12  10      781.58      800.21     22.41 o 
   2  12  10       44.46       48.51      6.74 o 
   3  12  10       26.58       34.45      6.79 o 
   4  12  10      220.97      234.66     18.77 o 
  -4  13  10      110.42      113.01      8.57 o 
  -3  13  10        3.15       -6.50      6.50 o 
  -2  13  10      122.73      138.35     14.16 o 
  -1  13  10        1.98       -0.12      7.88 o 
   0  13  10     1851.26     1850.75     29.59 o 
   1  13  10     2034.50     2027.41     30.82 o 
   2  13  10      205.00      224.97     16.35 o 
   3  13  10      236.79      254.81     15.20 o 
  -3  14  10       22.38       24.46      5.26 o 
  -2  14  10      607.51      641.19     21.75 o 
  -1  14  10        6.90        2.15      8.07 o 
   0  14  10       23.59       24.47     10.24 o 
   1  14  10      209.65      193.87     10.44 o 
   2  14  10       13.55       19.19      5.91 o 
   3  14  10       36.60       34.84      6.31 o 
  -3  15  10       38.73       43.44      7.43 o 
  -2  15  10       19.59       26.01      6.72 o 
  -1  15  10      612.28      653.28     36.88 o 
   0  15  10       57.91       35.68      8.03 o 
   1  15  10      123.43      122.15      8.94 o 
   2  15  10      121.84      130.99     11.32 o 
  -2  16  10      405.61      427.13     19.60 o 
  -1  16  10        2.71        3.63     12.03 o 
   0  16  10      524.55      474.23     21.93 o 
   1  16  10      166.99      142.84     13.13 o 
   2  16  10        7.32       19.13      8.56 o 
  -2  17  10       12.96       23.86      6.05 o 
  -1  17  10      404.42      437.58     21.93 o 
   0  17  10       13.01       10.06     10.98 o 
   1  17  10      122.60      118.08     13.05 o 
  -5   0  11      160.43      147.46     12.71 o 
  -3   0  11     2118.42     2079.39     46.14 o 
  -1   0  11       31.67       24.74      4.66 o 
   1   0  11      273.12      288.55     11.85 o 
   3   0  11     4213.45     3915.97     46.73 o 
   5   0  11       55.38       39.48      7.26 o 
  -6   1  11      210.34      257.27     13.66 o 
  -5   1  11       32.92       30.51      4.71 o 
  -4   1  11       79.78       72.27     14.32 o 
  -3   1  11      201.44      185.44     10.17 o 
  -2   1  11      345.19      352.89     10.18 o 
  -1   1  11       57.21       54.89      7.72 o 
   0   1  11      137.28      120.51     10.49 o 
   1   1  11       24.77       23.47      2.94 o 
   2   1  11        4.09        8.90      2.17 o 
   3   1  11      168.91      154.18      6.38 o 
   4   1  11        2.19        1.07      4.28 o 
   5   1  11      125.65      107.16      7.84 o 
  -6   2  11      226.44      249.73     31.79 o 
  -5   2  11      720.03      729.79     19.56 o 
  -4   2  11      226.81      219.18     11.91 o 
  -3   2  11      681.33      699.05     15.78 o 
  -2   2  11      239.73      250.91      8.64 o 
  -1   2  11     1473.37     1516.36     43.30 o 
   0   2  11      405.14      421.41     15.20 o 
   1   2  11      525.75      530.14     12.75 o 
   2   2  11      107.26      115.17      5.81 o 
   3   2  11      272.96      253.40      8.75 o 
   4   2  11       15.56       13.34      5.03 o 
   5   2  11       79.92       82.75      6.67 o 
  -5   3  11       83.43       96.05      7.69 o 
  -4   3  11       86.08       89.17      7.50 o 
  -3   3  11      934.75      941.74     20.79 o 
  -2   3  11       72.64       69.85      6.57 o 
  -1   3  11     1007.90     1034.07     33.93 o 
   0   3  11      240.83      245.81      9.88 o 
   1   3  11      351.32      320.49      8.51 o 
   2   3  11      549.64      536.66     12.83 o 
   3   3  11      439.09      416.73     13.17 o 
   4   3  11      681.36      693.66     20.41 o 
   5   3  11        8.43       -0.42      3.02 o 
  -5   4  11       53.56       39.83      6.52 o 
  -4   4  11      136.65      177.56     11.16 o 
  -3   4  11     1528.15     1571.87     27.20 o 
  -2   4  11        3.42       12.64      4.20 o 
  -1   4  11      265.58      277.82     11.22 o 
   0   4  11      182.77      165.16      8.54 o 
   1   4  11      313.42      325.93      9.39 o 
   2   4  11       32.05       31.11      3.87 o 
   3   4  11        9.46       -1.56      7.77 o 
   4   4  11        1.92        1.16      7.18 o 
   5   4  11      143.94      160.85      9.44 o 
  -5   5  11        6.46        5.62      6.76 o 
  -4   5  11        4.28       -3.57      8.50 o 
  -3   5  11       24.17       29.36      5.34 o 
  -2   5  11       18.56       20.26      5.78 o 
  -1   5  11     3904.50     3968.02     32.95 o 
   0   5  11      555.26      608.17     14.09 o 
   1   5  11      163.63      158.01      7.79 o 
   2   5  11        7.33        9.02      3.81 o 
   3   5  11       38.70       33.75      8.71 o 
   4   5  11       63.52       78.45     11.13 o 
   5   5  11       37.60       35.21      5.78 o 
  -5   6  11       47.54       51.56     11.12 o 
  -4   6  11        0.44        9.55      4.43 o 
  -3   6  11       62.68       57.39      8.61 o 
  -2   6  11      670.02      618.77     23.35 o 
  -1   6  11       47.66       45.25      5.45 o 
   0   6  11      250.71      232.24      8.57 o 
   1   6  11       63.22       71.39      5.56 o 
   2   6  11      461.05      427.53     11.56 o 
   3   6  11      118.99      108.44     11.32 o 
   4   6  11      206.59      216.26     12.27 o 
   5   6  11       16.35        6.49      5.18 o 
  -5   7  11      116.84      128.76     13.07 o 
  -4   7  11      282.19      276.86     19.81 o 
  -3   7  11      188.71      180.23     16.06 o 
  -2   7  11       25.11       22.82      6.81 o 
  -1   7  11      181.05      171.93      9.09 o 
   0   7  11       74.65       75.77      6.54 o 
   1   7  11      356.79      359.37     10.46 o 
   2   7  11       41.75       38.74      5.62 o 
   3   7  11       12.92       10.87      6.15 o 
   4   7  11        2.20        3.91      5.40 o 
  -5   8  11       11.80        5.07     13.07 o 
  -4   8  11        4.15        2.87      6.15 o 
  -3   8  11      127.74      109.37     16.52 o 
  -2   8  11       57.41       54.67      7.70 o 
  -1   8  11        1.74       10.28      4.63 o 
   0   8  11     1165.11     1176.56     19.69 o 
   1   8  11      101.27       93.85      6.66 o 
   2   8  11      529.23      499.56     15.21 o 
   3   8  11        7.66       17.13      4.35 o 
   4   8  11       86.44       92.31     10.38 o 
  -5   9  11        3.27       15.40     11.48 o 
  -4   9  11       51.94       40.70      7.83 o 
  -3   9  11        5.90       14.71      7.28 o 
  -2   9  11      946.16      943.87     27.19 o 
  -1   9  11     2518.72     2728.55     69.43 o 
   0   9  11      312.35      303.46      9.53 o 
   1   9  11       41.97       46.37      5.44 o 
   2   9  11       72.57       62.32      7.19 o 
   3   9  11        1.64        4.31      3.06 o 
   4   9  11       18.08       25.06      4.62 o 
  -5  10  11      114.60      117.31     13.69 o 
  -4  10  11      132.60      111.74      8.78 o 
  -3  10  11       90.38       74.87      8.25 o 
  -2  10  11       10.50        7.04      7.03 o 
  -1  10  11      378.38      379.92     21.49 o 
   0  10  11      124.20      131.48      7.88 o 
   1  10  11       25.78       24.74      4.37 o 
   2  10  11      196.35      186.78     10.43 o 
   3  10  11      167.53      163.95     10.44 o 
   4  10  11       17.47        7.87      4.19 o 
  -4  11  11        0.86       -4.35      5.91 o 
  -3  11  11        9.39        3.05      5.09 o 
  -2  11  11     2697.79     2755.39     55.72 o 
  -1  11  11      452.48      485.24     27.62 o 
   0  11  11      157.69      158.54     11.08 o 
   1  11  11      627.62      632.66     15.76 o 
   2  11  11       18.02       24.81      6.28 o 
   3  11  11       19.32       21.61      6.60 o 
   4  11  11      112.49      145.95     16.46 o 
  -4  12  11        0.05       -3.78      3.78 o 
  -3  12  11        3.68       -0.46      3.55 o 
  -2  12  11      654.67      651.50     23.15 o 
  -1  12  11      176.63      155.49     32.60 o 
   0  12  11       17.63        8.91      7.81 o 
   1  12  11       57.79       49.98      6.35 o 
   2  12  11      154.21      161.27     10.42 o 
   3  12  11       18.73        5.45     11.11 o 
  -4  13  11       80.40       73.75      9.25 o 
  -3  13  11       17.93        4.47      5.51 o 
  -2  13  11       42.40       54.33      9.00 o 
  -1  13  11      157.23      138.82     20.66 o 
   0  13  11      156.28      146.73     12.04 o 
   1  13  11      247.29      245.36     11.50 o 
   2  13  11        5.90       -4.60      5.29 o 
   3  13  11        8.59       14.00     10.42 o 
  -3  14  11      146.15      157.04     15.33 o 
  -2  14  11        3.83       12.11      5.31 o 
  -1  14  11       45.53       51.28     15.62 o 
   0  14  11       25.91       32.61      7.49 o 
   1  14  11      287.92      284.01     11.85 o 
   2  14  11      251.42      261.56     12.67 o 
   3  14  11      171.48      203.16     18.04 o 
  -3  15  11       87.26       90.32     12.59 o 
  -2  15  11      208.25      216.96     14.98 o 
  -1  15  11       10.20        0.05      4.57 o 
   0  15  11       85.26       64.42     10.88 o 
   1  15  11      120.13      101.46     12.20 o 
   2  15  11       11.02        6.55      9.16 o 
  -2  16  11       36.70       48.07      6.12 o 
  -1  16  11      254.36      271.83     13.05 o 
   0  16  11        8.97       20.93      6.27 o 
   1  16  11       65.10       49.77      7.60 o 
  -1  17  11       14.89       24.88      6.66 o 
   0  17  11      215.15      215.98     13.13 o 
  -4   0  12       12.18        6.96     12.19 o 
  -2   0  12      534.05      605.33     21.00 o 
   0   0  12      543.99      512.56     20.21 o 
   2   0  12       28.13       19.67      4.65 o 
   4   0  12      102.70       94.58     10.08 o 
  -5   1  12      224.33      224.24      9.17 o 
  -4   1  12        8.89       24.28      8.65 o 
  -3   1  12      153.55      162.30     10.37 o 
  -2   1  12      180.94      195.51      7.97 o 
  -1   1  12      332.58      336.90     10.55 o 
   0   1  12      882.66      952.82     16.91 o 
   1   1  12      158.47      157.49      5.81 o 
   2   1  12        9.51       10.15      2.67 o 
   3   1  12        5.04       14.49      5.48 o 
   4   1  12       15.06       16.14      4.39 o 
   5   1  12        0.21        6.00      4.76 o 
  -5   2  12       10.09       17.90      6.06 o 
  -4   2  12      278.06      257.63     15.70 o 
  -3   2  12      257.70      300.97     13.14 o 
  -2   2  12      347.22      371.20     13.01 o 
  -1   2  12     1012.15     1041.80     25.22 o 
   0   2  12     3728.93     3706.11     33.89 o 
   1   2  12        0.04        1.02      2.64 o 
   2   2  12     1026.22      971.41     18.60 o 
   3   2  12      646.67      636.68     16.76 o 
   4   2  12       13.60       12.51      4.25 o 
   5   2  12        0.91       -3.45      7.96 o 
  -5   3  12       56.85       60.08      8.06 o 
  -4   3  12      434.65      417.65     20.58 o 
  -3   3  12      780.80      817.61     22.75 o 
  -2   3  12      454.07      479.45     18.74 o 
  -1   3  12       11.94       12.48      4.93 o 
   0   3  12      253.29      278.24     10.15 o 
   1   3  12     1835.05     1673.78     31.81 o 
   2   3  12       51.19       43.17      5.20 o 
   3   3  12       31.49       35.98      6.31 o 
   4   3  12       57.38       54.56      6.98 o 
   5   3  12        0.61        6.96      8.03 o 
  -5   4  12      792.27      690.16     28.67 o 
  -4   4  12      933.31      868.28     60.65 o 
  -3   4  12       24.55       23.28      6.88 o 
  -2   4  12      231.53      264.26     38.16 o 
  -1   4  12       67.16       64.49      7.70 o 
   0   4  12     1378.51     1323.38     20.79 o 
   1   4  12       51.35       63.37      6.02 o 
   2   4  12      218.78      208.51      8.72 o 
   3   4  12      250.70      238.62     16.26 o 
   4   4  12      140.78      150.08     13.15 o 
   5   4  12        3.82        8.12      4.88 o 
  -5   5  12      311.75      302.02     19.81 o 
  -4   5  12      124.13      136.08     15.94 o 
  -3   5  12      149.37      173.80     12.94 o 
  -2   5  12      681.51      682.58     24.29 o 
  -1   5  12      725.43      738.60     16.77 o 
   0   5  12        3.00        0.93      2.94 o 
   1   5  12      507.19      472.43     12.59 o 
   2   5  12       68.21       63.57      5.72 o 
   3   5  12       77.50       72.12     10.08 o 
   4   5  12      186.18      197.39     12.10 o 
  -5   6  12        1.27       12.79      5.42 o 
  -4   6  12       16.24       12.97     10.49 o 
  -3   6  12      971.25      890.23     37.16 o 
  -2   6  12      112.94      118.24     11.97 o 
  -1   6  12      211.73      208.36     12.07 o 
   0   6  12      847.64      847.26     16.53 o 
   1   6  12        9.21        6.79      3.10 o 
   2   6  12     1334.12     1270.91     40.05 o 
   3   6  12       29.30       35.71      7.36 o 
   4   6  12      125.23      119.68      9.49 o 
  -5   7  12       39.15       44.58      8.88 o 
  -4   7  12     1128.83     1093.14     43.56 o 
  -3   7  12      284.99      299.42     22.52 o 
  -2   7  12      371.81      377.76     19.76 o 
  -1   7  12      400.49      445.07     16.48 o 
   0   7  12      238.76      247.52      9.96 o 
   1   7  12       30.33       36.48      4.77 o 
   2   7  12      570.10      539.94     17.61 o 
   3   7  12       44.15       40.19      6.70 o 
   4   7  12      210.17      225.18     12.11 o 
  -5   8  12      120.80      121.23     10.67 o 
  -4   8  12      132.40      130.77     11.64 o 
  -3   8  12      535.69      536.95     29.54 o 
  -2   8  12       45.54       40.71     10.81 o 
  -1   8  12      150.28      156.69     11.01 o 
   0   8  12      673.17      684.53     16.24 o 
   1   8  12      830.68      805.68     19.36 o 
   2   8  12      151.92      158.17     11.14 o 
   3   8  12       45.43       50.72      8.18 o 
   4   8  12      104.40       95.08      7.76 o 
  -5   9  12        6.33        2.53      4.78 o 
  -4   9  12      305.55      296.41     20.58 o 
  -3   9  12       32.97        9.85      6.90 o 
  -2   9  12       22.04       26.58      9.99 o 
  -1   9  12       83.94       91.57     10.40 o 
   0   9  12      375.26      393.41     11.78 o 
   1   9  12      266.47      283.97     14.07 o 
   2   9  12        7.31        3.19      6.15 o 
   3   9  12       33.63       32.50      7.32 o 
   4   9  12        4.12       14.62      6.65 o 
  -4  10  12       66.01       58.50      8.95 o 
  -3  10  12       37.55       47.69      6.49 o 
  -2  10  12      782.75      763.35     24.84 o 
  -1  10  12     3223.28     3529.24     60.75 o 
   0  10  12       43.15       42.45      8.53 o 
   1  10  12      288.84      285.69     12.02 o 
   2  10  12       94.58       89.12      9.22 o 
   3  10  12      155.12      161.57     14.43 o 
   4  10  12       33.98       37.66      6.87 o 
  -4  11  12      117.62      141.01     12.98 o 
  -3  11  12       50.99       56.76      8.62 o 
  -2  11  12      401.27      369.61     17.59 o 
  -1  11  12     1051.84     1103.21     35.34 o 
   0  11  12        4.34        4.34      6.31 o 
   1  11  12        1.90       -1.16      3.76 o 
   2  11  12      293.69      291.82     15.70 o 
   3  11  12       28.66       21.01      8.10 o 
  -4  12  12       10.87       -3.42      6.94 o 
  -3  12  12      244.03      242.75     16.78 o 
  -2  12  12      636.83      674.18     22.89 o 
  -1  12  12       31.29       38.53      8.60 o 
   0  12  12       84.15       88.57      8.61 o 
   1  12  12      290.28      303.09     12.43 o 
   2  12  12      292.91      290.27     12.59 o 
   3  12  12      140.81      150.33     12.09 o 
  -3  13  12       19.18       42.36     10.85 o 
  -2  13  12        0.61        4.42      5.33 o 
  -1  13  12       17.06       24.29      6.75 o 
   0  13  12        0.16        3.38      4.58 o 
   1  13  12      248.62      239.26     10.72 o 
   2  13  12       17.87       12.86      5.17 o 
   3  13  12       37.00       47.57      8.05 o 
  -3  14  12       27.45        4.41      7.87 o 
  -2  14  12        6.46       -7.22      7.22 o 
  -1  14  12        1.08       11.46      8.98 o 
   0  14  12      539.04      535.71     19.72 o 
   1  14  12      117.79      120.64      8.73 o 
   2  14  12       11.19        2.02      5.08 o 
  -2  15  12      128.80      129.67     11.53 o 
  -1  15  12       45.11       57.49      8.37 o 
   0  15  12        4.69        1.81      3.43 o 
   1  15  12      851.00      852.03     42.48 o 
   2  15  12        1.10        0.18     10.07 o 
  -2  16  12       77.22       82.71      7.64 o 
  -1  16  12        7.70       21.74      5.85 o 
   0  16  12      401.53      440.66     19.29 o 
   1  16  12        0.84       -3.74      5.47 o 
  -5   0  13        0.54       -6.36      6.36 o 
  -3   0  13     2821.51     2877.53    149.59 o 
  -1   0  13     1510.09     1671.64     30.40 o 
   1   0  13      756.01      717.61     20.82 o 
   3   0  13     7693.26     6993.20    154.79 o 
  -5   1  13      117.70      104.36      9.45 o 
  -4   1  13       13.30       22.92     10.09 o 
  -3   1  13     1045.89     1087.88     24.41 o 
  -2   1  13     1903.85     1879.13     31.97 o 
  -1   1  13       18.56       14.82      3.05 o 
   0   1  13      132.77      152.48      7.00 o 
   1   1  13       33.45       35.29      4.00 o 
   2   1  13      287.23      254.13      9.27 o 
   3   1  13      343.36      331.14     14.68 o 
   4   1  13        1.48       -1.79      2.75 o 
   5   1  13        0.62       28.62      5.99 o 
  -5   2  13      352.41      347.39     12.54 o 
  -4   2  13      405.31      371.22     17.33 o 
  -3   2  13       95.03       83.41      9.69 o 
  -2   2  13      141.58      141.77     10.02 o 
  -1   2  13      188.26      183.46      9.63 o 
   0   2  13      179.47      189.76      7.34 o 
   1   2  13       23.41       21.43      3.95 o 
   2   2  13       12.41        8.06      2.66 o 
   3   2  13      116.62      116.94      9.37 o 
   4   2  13      100.31      104.40      7.99 o 
  -5   3  13      140.42      145.02     10.24 o 
  -4   3  13      862.03      880.60     33.07 o 
  -3   3  13      156.84      166.04     15.30 o 
  -2   3  13      113.43      106.08     13.21 o 
  -1   3  13        5.14        2.11      4.07 o 
   0   3  13      488.20      468.88     12.23 o 
   1   3  13      429.73      408.58     13.10 o 
   2   3  13       32.41       25.08      3.98 o 
   3   3  13        2.29       -0.31      3.76 o 
   4   3  13      131.73      127.30     11.84 o 
  -5   4  13       37.05       37.82      6.49 o 
  -4   4  13      108.20       93.66     13.85 o 
  -3   4  13     1395.93     1434.45     67.97 o 
  -2   4  13       87.81       98.69     12.12 o 
  -1   4  13       28.03       33.10      5.88 o 
   0   4  13      475.05      478.54     12.61 o 
   1   4  13      453.74      448.10     13.97 o 
   2   4  13      288.80      259.96      9.85 o 
   3   4  13       62.83       54.27      8.02 o 
   4   4  13       44.77       41.93      7.02 o 
  -5   5  13       40.03       31.37      7.69 o 
  -4   5  13      160.28      112.75     15.46 o 
  -3   5  13      730.30      673.12     59.18 o 
  -2   5  13      161.75      170.35     12.73 o 
  -1   5  13      751.10      746.37     20.56 o 
   0   5  13      179.31      182.48      7.56 o 
   1   5  13      808.60      794.31     15.50 o 
   2   5  13        3.99        0.68      4.59 o 
   3   5  13       12.66       20.16      6.26 o 
   4   5  13        4.95        8.72      5.45 o 
  -5   6  13       20.04       20.32      7.82 o 
  -4   6  13      111.44       89.53     13.15 o 
  -3   6  13      106.33      123.50     16.30 o 
  -2   6  13      776.96      782.83     34.26 o 
  -1   6  13        2.80        3.41      3.69 o 
   0   6  13       26.39       33.27      4.11 o 
   1   6  13       46.96       55.03      4.77 o 
   2   6  13     1244.28     1216.37     31.37 o 
   3   6  13       90.33       77.55      9.09 o 
   4   6  13       35.33       25.07     12.24 o 
  -5   7  13       45.60       72.03      9.67 o 
  -4   7  13       42.94       30.39     12.73 o 
  -3   7  13      394.75      343.84     24.01 o 
  -2   7  13        6.09       26.09     10.32 o 
  -1   7  13      237.57      219.87     12.87 o 
   0   7  13       10.31       17.13      4.53 o 
   1   7  13      314.98      323.84     10.86 o 
   2   7  13        8.48       -1.03      6.53 o 
   3   7  13      315.16      326.74     15.59 o 
   4   7  13        3.09        4.16      4.64 o 
  -5   8  13      175.54      208.41     13.31 o 
  -4   8  13      362.37      333.61     30.74 o 
  -3   8  13        7.69        4.79      7.65 o 
  -2   8  13       29.04       18.09     10.67 o 
  -1   8  13      203.12      198.38     15.74 o 
   0   8  13      489.84      481.80     14.16 o 
   1   8  13      107.48      100.00      8.88 o 
   2   8  13      247.96      234.60     13.12 o 
   3   8  13      135.03      121.90     11.12 o 
   4   8  13       13.03       15.34      7.37 o 
  -4   9  13      240.62      206.66     17.08 o 
  -3   9  13        5.73       -1.31      7.19 o 
  -2   9  13        0.50       -9.22     11.00 o 
  -1   9  13      516.05      556.65     48.38 o 
   0   9  13       13.79       16.17      5.92 o 
   1   9  13      646.15      648.30     20.14 o 
   2   9  13       11.33       15.46      5.85 o 
   3   9  13      214.27      201.25     12.51 o 
   4   9  13       99.06       92.66      8.36 o 
  -4  10  13        7.86        9.86      7.02 o 
  -3  10  13        1.55       -2.39     11.06 o 
  -2  10  13      359.29      358.85     23.68 o 
  -1  10  13        0.23       -7.55     15.79 o 
   0  10  13       78.97       69.13     11.56 o 
   1  10  13      412.81      360.33     15.36 o 
   2  10  13      146.17      155.28     10.50 o 
   3  10  13        6.32        5.45      4.33 o 
  -4  11  13        7.34        6.51      9.64 o 
  -3  11  13        8.16        6.10      6.77 o 
  -2  11  13      306.40      278.97     39.57 o 
  -1  11  13        1.94       17.54     16.63 o 
   0  11  13       87.89       92.75      8.92 o 
   1  11  13       42.69       47.52      6.53 o 
   2  11  13      117.58      109.86     10.62 o 
   3  11  13      164.49      177.88     12.77 o 
  -4  12  13      284.35      309.06     23.77 o 
  -3  12  13        4.30        5.98      9.78 o 
  -2  12  13       73.31       73.12     13.70 o 
  -1  12  13      799.15      849.66     46.61 o 
   0  12  13       28.47       21.19      9.34 o 
   1  12  13       86.87       75.63      8.46 o 
   2  12  13      447.99      473.29     21.16 o 
   3  12  13        0.51        2.56      4.14 o 
  -3  13  13       58.32       42.40      7.92 o 
  -2  13  13      147.98      137.79     19.91 o 
  -1  13  13       16.88       21.80     14.01 o 
   0  13  13      167.60      149.68     14.83 o 
   1  13  13     1164.00     1183.25     29.34 o 
   2  13  13      446.33      484.30     20.47 o 
  -3  14  13      635.33      705.64     32.69 o 
  -2  14  13       12.27       21.38      6.99 o 
  -1  14  13        0.96        7.63     15.83 o 
   0  14  13        2.82       -3.61      7.87 o 
   1  14  13      193.49      179.27     14.70 o 
   2  14  13      186.74      180.85     12.76 o 
  -2  15  13      118.92      136.98     15.70 o 
  -1  15  13        0.83       14.02      4.39 o 
   0  15  13       10.09        2.29      3.48 o 
   1  15  13      641.67      633.12     33.94 o 
  -1  16  13       84.89       95.79     12.90 o 
   0  16  13        1.21       -0.90      3.43 o 
  -4   0  14      354.49      391.38     33.13 o 
  -2   0  14      472.11      497.35     24.56 o 
   0   0  14       34.02       38.30      5.13 o 
   2   0  14       62.39       50.73      6.84 o 
   4   0  14      156.47      107.59     14.18 o 
  -5   1  14      360.73      368.69     15.24 o 
  -4   1  14        2.18       10.80      4.48 o 
  -3   1  14      348.31      333.47     22.24 o 
  -2   1  14       32.15       22.46      5.14 o 
  -1   1  14      133.42      116.43      8.26 o 
   0   1  14      174.01      161.29      7.09 o 
   1   1  14       56.54       65.01      6.26 o 
   2   1  14      183.57      165.24      7.36 o 
   3   1  14     2823.71     2737.10    101.69 o 
   4   1  14        2.42       -1.96      7.02 o 
  -5   2  14       57.87       65.34      6.65 o 
  -4   2  14       58.43       62.98      7.01 o 
  -3   2  14       14.16        6.96      9.20 o 
  -2   2  14      151.50      155.79     11.67 o 
  -1   2  14     1485.08     1474.60     36.29 o 
   0   2  14     1490.84     1499.28     19.98 o 
   1   2  14       40.63       46.63      7.00 o 
   2   2  14      144.55      134.37      8.72 o 
   3   2  14       48.65       54.02      6.96 o 
   4   2  14       17.13       21.38      4.13 o 
  -5   3  14       74.87       62.37      8.54 o 
  -4   3  14      162.66      177.69     10.26 o 
  -3   3  14      357.34      335.00     34.61 o 
  -2   3  14      117.24      111.35     14.62 o 
  -1   3  14      317.27      318.50     13.82 o 
   0   3  14        3.75        6.48      3.28 o 
   1   3  14      797.81      775.48     18.17 o 
   2   3  14       38.16       31.77     10.14 o 
   3   3  14        6.18        9.61      6.47 o 
   4   3  14       12.33        9.85     10.98 o 
  -5   4  14      104.47      112.05     11.80 o 
  -4   4  14        7.51        4.48      7.60 o 
  -3   4  14       13.89       -4.07     12.72 o 
  -2   4  14       93.52      116.70     10.90 o 
  -1   4  14     1200.07     1147.66     22.51 o 
   0   4  14      706.73      644.36     15.08 o 
   1   4  14       25.21       25.52      4.86 o 
   2   4  14        3.27       -0.34      7.57 o 
   3   4  14       90.34       87.69     12.19 o 
   4   4  14        2.78       23.67     12.11 o 
  -5   5  14      199.04      183.89     14.70 o 
  -4   5  14        7.03        5.56      9.20 o 
  -3   5  14      364.68      319.74     37.18 o 
  -2   5  14     2645.68     2634.30     61.73 o 
  -1   5  14      263.09      249.46     12.72 o 
   0   5  14      228.49      235.30      9.12 o 
   1   5  14      444.90      439.69     12.22 o 
   2   5  14      250.56      271.34     18.63 o 
   3   5  14      237.97      236.17     25.36 o 
   4   5  14      178.71      180.96     20.00 o 
  -5   6  14       41.00       55.81     11.10 o 
  -4   6  14      124.16      114.18     15.62 o 
  -3   6  14       25.76        9.39     19.48 o 
  -2   6  14       96.35       94.19     12.74 o 
  -1   6  14      147.76      162.46     11.00 o 
   0   6  14        3.91       10.24      4.17 o 
   1   6  14      544.48      550.20     14.75 o 
   2   6  14        1.23        0.67      6.71 o 
   3   6  14       40.18       34.53      7.41 o 
   4   6  14        6.67       20.24      5.03 o 
  -5   7  14        1.07       12.41      4.87 o 
  -4   7  14      157.58      142.60     15.60 o 
  -3   7  14        0.35       -7.01      8.57 o 
  -2   7  14      546.09      590.18     45.62 o 
  -1   7  14        3.14       -4.09      7.55 o 
   0   7  14       52.60       49.21      5.75 o 
   1   7  14        0.12        3.51      4.78 o 
   2   7  14      142.31      142.33     12.36 o 
   3   7  14      202.99      178.12     12.25 o 
   4   7  14      422.02      418.01     22.75 o 
  -4   8  14        7.63        5.72      5.10 o 
  -3   8  14      694.12      706.90     52.61 o 
  -2   8  14      169.95      154.80     17.01 o 
  -1   8  14      481.33      494.26     22.35 o 
   0   8  14      175.24      175.06     10.98 o 
   1   8  14        0.41        1.20      4.97 o 
   2   8  14      122.92      105.87      9.48 o 
   3   8  14       79.88       76.03      8.39 o 
   4   8  14       58.19       53.94      7.67 o 
  -4   9  14       40.26       37.49      8.03 o 
  -3   9  14      323.21      342.25     21.91 o 
  -2   9  14      136.27      157.32     17.55 o 
  -1   9  14      781.56      850.89     33.06 o 
   0   9  14      487.86      510.51     16.57 o 
   1   9  14        2.27        5.64      6.51 o 
   2   9  14        0.45        0.85      3.67 o 
   3   9  14        3.93        1.19      7.25 o 
  -4  10  14       65.51       65.68      9.71 o 
  -3  10  14       35.75       32.77      9.77 o 
  -2  10  14      159.03      146.43     14.81 o 
  -1  10  14     1203.42     1241.90     39.23 o 
   0  10  14      104.28       89.87      9.67 o 
   1  10  14       90.13       87.77      8.22 o 
   2  10  14       19.35       18.17      8.95 o 
   3  10  14       79.39       70.76      8.86 o 
  -4  11  14       39.60       56.10     14.67 o 
  -3  11  14       14.36       34.54      7.56 o 
  -2  11  14      876.33      881.80     33.41 o 
  -1  11  14      484.12      484.58     31.50 o 
   0  11  14       38.32       35.68      7.75 o 
   1  11  14      189.12      174.90     10.97 o 
   2  11  14      131.04      124.81     10.70 o 
   3  11  14       62.03       65.55      7.90 o 
  -3  12  14       77.56       91.91      9.19 o 
  -2  12  14      224.18      225.17     16.41 o 
  -1  12  14        3.01       11.97      6.85 o 
   0  12  14      101.69      106.26     14.04 o 
   1  12  14      245.74      235.10     13.97 o 
   2  12  14      363.19      390.38     18.91 o 
  -3  13  14       13.65       13.66      6.87 o 
  -2  13  14      397.72      389.34     20.76 o 
  -1  13  14      257.41      281.97     17.71 o 
   0  13  14      220.70      201.50     16.30 o 
   1  13  14       15.13       17.99      5.25 o 
   2  13  14       81.33       86.11      9.75 o 
  -2  14  14       47.09       46.29     12.57 o 
  -1  14  14      194.93      193.15     11.70 o 
   0  14  14       30.66       32.72      8.91 o 
   1  14  14      556.07      516.80     22.31 o 
  -2  15  14      220.85      269.50     19.14 o 
  -1  15  14       27.41       36.95      6.36 o 
   0  15  14      122.70      131.51     15.31 o 
   1  15  14      140.00      129.08     15.48 o 
  -5   0  15      152.76      145.26     15.49 o 
  -3   0  15      452.05      413.78     35.12 o 
  -1   0  15     2032.47     2015.45     63.59 o 
   1   0  15       28.64       29.37      5.26 o 
   3   0  15     1344.36     1432.59     56.02 o 
  -5   1  15      202.89      237.01     35.41 o 
  -4   1  15       98.98       86.40     10.60 o 
  -3   1  15       39.55       46.08      9.31 o 
  -2   1  15      541.47      525.01     21.52 o 
  -1   1  15        4.50       12.67      3.93 o 
   0   1  15     1397.30     1382.82     19.68 o 
   1   1  15       55.95       70.26      6.07 o 
   2   1  15       14.92       23.21      4.02 o 
   3   1  15        6.36       23.22     12.68 o 
   4   1  15      772.65      819.38     26.95 o 
  -5   2  15       36.63       27.14      5.56 o 
  -4   2  15      676.89      667.75     25.73 o 
  -3   2  15      147.40      142.37     15.31 o 
  -2   2  15        9.41       13.53      7.43 o 
  -1   2  15      125.07      115.61     10.46 o 
   0   2  15      699.39      696.45     14.45 o 
   1   2  15       62.32       75.13      5.64 o 
   2   2  15       30.73       30.00      9.01 o 
   3   2  15       25.34       40.49      7.15 o 
   4   2  15        1.01       12.71      5.31 o 
  -5   3  15       43.15       43.47      6.59 o 
  -4   3  15      495.64      456.23     26.50 o 
  -3   3  15       51.84       31.84      7.49 o 
  -2   3  15     1421.15     1333.69     61.96 o 
  -1   3  15      115.13      112.51      8.23 o 
   0   3  15      787.65      731.18     16.29 o 
   1   3  15        1.69       -1.94      3.86 o 
   2   3  15       45.65       48.11     10.95 o 
   3   3  15      179.97      195.19     23.32 o 
   4   3  15       43.52       49.53      9.57 o 
  -5   4  15        0.40       -1.32      4.32 o 
  -4   4  15        4.81       15.43      5.16 o 
  -3   4  15      170.91       92.46     21.06 o 
  -2   4  15     1902.78     1969.05    103.84 o 
  -1   4  15      566.51      554.60     16.33 o 
   0   4  15       29.52       29.06      5.39 o 
   1   4  15       61.53       60.06      6.93 o 
   2   4  15      543.77      570.07     20.63 o 
   3   4  15       20.56       29.87     11.92 o 
   4   4  15      106.20      108.56      8.93 o 
  -5   5  15      306.73      299.13     16.27 o 
  -4   5  15      101.24      103.32     14.01 o 
  -3   5  15       44.79       35.52     16.60 o 
  -2   5  15      714.76      729.56     33.70 o 
  -1   5  15        4.58        9.08      3.27 o 
   0   5  15        2.17       -1.76      3.82 o 
   1   5  15       39.44       43.94      7.02 o 
   2   5  15      151.42      144.13     10.39 o 
   3   5  15       24.21       19.99      6.16 o 
   4   5  15        0.89       -1.48      5.70 o 
  -5   6  15       47.12       70.19     12.10 o 
  -4   6  15       68.80       60.27     11.64 o 
  -3   6  15      199.40      208.19     33.20 o 
  -2   6  15       37.25       37.43      8.24 o 
  -1   6  15        0.53       -5.68      8.21 o 
   0   6  15     1102.71     1081.85     21.79 o 
   1   6  15      411.43      400.80     14.23 o 
   2   6  15       72.06       79.57      9.80 o 
   3   6  15      150.04      165.94     11.45 o 
   4   6  15      132.19      131.95     11.84 o 
  -4   7  15        0.19        5.87      7.01 o 
  -3   7  15      487.37      482.78     41.52 o 
  -2   7  15      386.58      426.24     40.93 o 
  -1   7  15       21.56       18.48      7.59 o 
   0   7  15      337.99      323.50     12.03 o 
   1   7  15       58.73       63.37      7.27 o 
   2   7  15        8.53       10.12      4.31 o 
   3   7  15      722.72      796.13     22.63 o 
   4   7  15       80.88       63.08     11.93 o 
  -4   8  15      168.61      177.37     21.80 o 
  -3   8  15      144.17      140.38     24.71 o 
  -2   8  15      173.10      189.25     27.45 o 
  -1   8  15       47.95       44.75      8.31 o 
   0   8  15      374.48      380.52     14.30 o 
   1   8  15       17.35       14.19      4.24 o 
   2   8  15        3.06        5.15      6.15 o 
   3   8  15      254.61      252.91     13.11 o 
  -4   9  15        4.88       15.03      8.13 o 
  -3   9  15       51.55       44.53     11.00 o 
  -2   9  15        0.15       -1.84     13.22 o 
  -1   9  15     1348.77     1426.17     42.66 o 
   0   9  15      583.72      571.58     17.20 o 
   1   9  15     1149.81     1095.45     22.91 o 
   2   9  15       87.64       78.15      8.42 o 
   3   9  15      112.27      105.40      8.70 o 
  -4  10  15      351.72      382.01     25.45 o 
  -3  10  15        0.20        3.65     11.22 o 
  -2  10  15      128.03      139.94     22.23 o 
  -1  10  15     1179.66     1221.38     38.48 o 
   0  10  15      864.12      836.93     26.85 o 
   1  10  15        0.86        1.44      4.23 o 
   2  10  15        7.51        9.02      3.83 o 
   3  10  15        3.19        8.90      3.32 o 
  -3  11  15      254.63      251.94     15.77 o 
  -2  11  15       61.30       59.19     11.21 o 
  -1  11  15      696.83      687.46     42.60 o 
   0  11  15       56.76       64.44     11.58 o 
   1  11  15       79.92       85.11      7.74 o 
   2  11  15       32.77       43.32      5.50 o 
   3  11  15      130.71      147.56     17.17 o 
  -3  12  15       17.36       12.65     10.62 o 
  -2  12  15      176.94      149.22     13.73 o 
  -1  12  15      364.20      361.84     21.55 o 
   0  12  15       15.89       12.67      8.64 o 
   1  12  15       29.35       30.55      6.41 o 
   2  12  15      752.24      781.37     25.34 o 
  -2  13  15       16.31       12.26      7.52 o 
  -1  13  15        5.68       -2.32     20.04 o 
   0  13  15      162.54      166.42     14.75 o 
   1  13  15       80.33       66.67     10.45 o 
   2  13  15      113.80      123.25      9.99 o 
  -2  14  15        0.58        2.86      4.97 o 
  -1  14  15      258.78      264.59     22.47 o 
   0  14  15        0.65       -0.50      9.67 o 
   1  14  15        0.55       -6.20      6.20 o 
  -1  15  15        1.32       -3.88      7.81 o 
   0  15  15      271.44      280.46     20.83 o 
  -4   0  16      762.55      757.25     42.93 o 
  -2   0  16        3.22        7.73      6.06 o 
   0   0  16        0.86        1.83      5.23 o 
   2   0  16        3.43       12.00     10.48 o 
   4   0  16      342.11      380.66     23.47 o 
  -5   1  16      706.86      795.77     32.26 o 
  -4   1  16       11.62       13.27      8.11 o 
  -3   1  16      785.75      784.08     32.65 o 
  -2   1  16       50.57       50.13     11.15 o 
  -1   1  16      580.18      637.48     27.81 o 
   0   1  16      894.03      870.12     16.40 o 
   1   1  16      264.15      258.10     10.27 o 
   2   1  16       40.26       39.34      9.06 o 
   3   1  16       13.48       29.24      6.92 o 
   4   1  16      812.16      867.17     36.31 o 
  -5   2  16      219.86      216.67     17.62 o 
  -4   2  16      275.17      262.72     17.23 o 
  -3   2  16       82.03       70.54     13.19 o 
  -2   2  16     1078.70      983.29     52.69 o 
  -1   2  16       14.46       19.05      5.42 o 
   0   2  16      122.86      116.37      7.93 o 
   1   2  16      241.90      244.49     10.15 o 
   2   2  16      360.48      366.83     28.55 o 
   3   2  16       87.26       67.30     15.15 o 
   4   2  16      138.06      150.44     12.66 o 
  -5   3  16      430.18      470.28     18.77 o 
  -4   3  16      481.26      383.11     21.51 o 
  -3   3  16      195.65      175.28     15.25 o 
  -2   3  16     1567.80     1642.66     92.84 o 
  -1   3  16     1169.16     1109.16     30.06 o 
   0   3  16     1232.70     1091.02     20.26 o 
   1   3  16      890.94      860.61     18.08 o 
   2   3  16        0.35        8.30      5.24 o 
   3   3  16      200.45      222.37     22.91 o 
   4   3  16        1.34       15.78      5.38 o 
  -5   4  16        1.60       -3.13      8.33 o 
  -4   4  16      659.99      583.13     26.11 o 
  -3   4  16      533.22      583.06     42.27 o 
  -2   4  16       24.97       24.04     19.92 o 
  -1   4  16      330.97      322.08     17.45 o 
   0   4  16      177.58      155.01      9.52 o 
   1   4  16       27.21       20.98      5.69 o 
   2   4  16      859.04      868.97     27.38 o 
   3   4  16       14.71       13.68     10.21 o 
   4   4  16        2.38        1.31     11.25 o 
  -4   5  16       38.80       39.85      8.75 o 
  -3   5  16      153.14      126.47     22.03 o 
  -2   5  16      471.30      485.26     25.45 o 
  -1   5  16        2.76       -3.03      5.61 o 
   0   5  16      331.47      327.86     15.08 o 
   1   5  16       44.67       56.16      7.81 o 
   2   5  16      300.87      295.52     20.74 o 
   3   5  16       44.47       45.22      6.57 o 
   4   5  16        3.87        3.13      4.93 o 
  -4   6  16       38.96       19.67     17.30 o 
  -3   6  16        8.40       16.68     17.39 o 
  -2   6  16      175.05      157.16     14.38 o 
  -1   6  16      905.06      908.18     28.63 o 
   0   6  16       56.50       54.89      6.59 o 
   1   6  16      112.50       81.60      7.39 o 
   2   6  16        6.77        5.56      2.84 o 
   3   6  16        7.73       15.51      6.19 o 
  -4   7  16        0.01       -6.88      6.88 o 
  -3   7  16      117.00      129.35     23.02 o 
  -2   7  16      650.69      625.01     46.23 o 
  -1   7  16      162.38      142.65     12.94 o 
   0   7  16      230.60      231.14     11.22 o 
   1   7  16       50.55       60.72      5.81 o 
   2   7  16       36.83       28.56      6.56 o 
   3   7  16        0.06       -6.42      6.42 o 
  -4   8  16      143.07      157.38     18.85 o 
  -3   8  16      723.21      730.39     46.55 o 
  -2   8  16        6.45      -10.13     14.28 o 
  -1   8  16       29.02       37.50     10.80 o 
   0   8  16       17.05       16.20      4.48 o 
   1   8  16       96.46      100.63      7.19 o 
   2   8  16       27.80       20.87      5.24 o 
   3   8  16       79.05       82.42      8.10 o 
  -4   9  16        0.54       -3.26      7.21 o 
  -3   9  16        0.89       12.60     14.64 o 
  -2   9  16       57.84       41.48     18.36 o 
  -1   9  16     1154.20     1129.17     37.73 o 
   0   9  16      940.34      933.51     27.27 o 
   1   9  16        0.06        4.71      4.26 o 
   2   9  16       47.98       43.67      5.92 o 
   3   9  16      170.73      166.50      9.45 o 
  -3  10  16        4.16       21.02     14.18 o 
  -2  10  16        6.68        9.89     14.23 o 
  -1  10  16        5.88       14.14     15.97 o 
   0  10  16      464.66      455.94     20.48 o 
   1  10  16      657.84      658.44     35.11 o 
   2  10  16      256.22      295.81     11.76 o 
  -3  11  16        0.45        5.85      6.72 o 
  -2  11  16        1.44        3.81     12.35 o 
  -1  11  16      345.99      357.07     21.65 o 
   0  11  16      783.62      805.38     35.69 o 
   1  11  16        0.34        0.11      1.97 o 
   2  11  16      102.35      122.40     11.06 o 
  -3  12  16       40.62       38.89     11.95 o 
  -2  12  16        0.42      -11.00     12.52 o 
  -1  12  16      224.18      237.80     16.41 o 
   0  12  16      406.04      409.42     21.61 o 
   1  12  16       22.58       22.48     10.31 o 
   2  12  16      346.21      364.47     16.00 o 
  -2  13  16      232.86      199.81     16.65 o 
  -1  13  16       10.02        8.34      5.76 o 
   0  13  16        7.33        4.22      7.33 o 
   1  13  16      290.80      275.06     19.75 o 
  -1  14  16       38.89       36.35      9.04 o 
   0  14  16       23.00       47.13     10.39 o 
  -3   0  17       97.21       70.56     16.50 o 
  -1   0  17      486.27      465.53     24.04 o 
   1   0  17      280.70      244.60     18.42 o 
   3   0  17       53.08       73.51     13.88 o 
  -4   1  17        1.25       11.50      6.35 o 
  -3   1  17      298.82      277.48     18.93 o 
  -2   1  17      162.94      195.06     16.89 o 
  -1   1  17       22.53       22.46      5.72 o 
   0   1  17      672.10      693.41     16.09 o 
   1   1  17      133.52      138.44      9.20 o 
   2   1  17      137.11      151.20     11.28 o 
   3   1  17       82.80      107.46     13.96 o 
  -4   2  17      204.48      209.71     15.32 o 
  -3   2  17      128.74      151.10     10.87 o 
  -2   2  17      186.17      195.63     26.58 o 
  -1   2  17      256.13      251.20     14.69 o 
   0   2  17      125.61      118.97      8.18 o 
   1   2  17      485.65      453.10     13.42 o 
   2   2  17       56.23       40.71      9.20 o 
   3   2  17      326.45      331.30     19.76 o 
  -4   3  17        0.15       -4.21      4.21 o 
  -3   3  17      559.27      583.09     38.57 o 
  -2   3  17        1.01       -6.41      6.41 o 
  -1   3  17      368.25      361.29     18.25 o 
   0   3  17       91.71       87.32      8.87 o 
   1   3  17      212.99      198.34     10.48 o 
   2   3  17       28.09       22.13      5.67 o 
   3   3  17       71.92       72.25     10.66 o 
  -4   4  17       53.98       48.74      9.78 o 
  -3   4  17      148.94      116.88     19.50 o 
  -2   4  17      291.01      269.57     19.22 o 
  -1   4  17      662.10      639.28     23.99 o 
   0   4  17       55.73       64.73      8.04 o 
   1   4  17       28.19       30.44      5.76 o 
   2   4  17       64.22      101.28     11.78 o 
   3   4  17       12.10       16.54      7.03 o 
  -4   5  17      197.71      163.65     12.65 o 
  -3   5  17       87.70       82.98     16.49 o 
  -2   5  17       78.89       91.11     11.18 o 
  -1   5  17       37.47       28.03     11.65 o 
   0   5  17       78.18       76.19     11.18 o 
   1   5  17        0.25       -4.40      5.22 o 
   2   5  17      191.70      196.15     14.17 o 
   3   5  17      219.23      258.24     13.68 o 
  -4   6  17       94.37       95.95     13.57 o 
  -3   6  17        1.73        4.19      8.07 o 
  -2   6  17      585.39      606.67     27.49 o 
  -1   6  17      255.66      252.78     15.25 o 
   0   6  17       20.14       24.75      6.03 o 
   1   6  17        3.95        4.50      4.73 o 
   2   6  17      147.62      156.73     12.30 o 
   3   6  17        5.49       -1.03      5.21 o 
  -4   7  17        0.28       -0.25      4.52 o 
  -3   7  17      470.06      518.50     38.51 o 
  -2   7  17       27.69       30.75     13.69 o 
  -1   7  17      397.44      409.16     23.15 o 
   0   7  17        0.23       -2.25      6.19 o 
   1   7  17       35.31       28.26      6.54 o 
   2   7  17        1.60        3.65      5.10 o 
   3   7  17      270.17      293.17     13.40 o 
  -4   8  17      484.52      507.89     19.95 o 
  -3   8  17      110.55      118.48     21.69 o 
  -2   8  17       87.23       89.34     21.95 o 
  -1   8  17        1.00       -0.40     11.47 o 
   0   8  17       59.88       59.17      7.38 o 
   1   8  17       35.99       22.84      4.58 o 
   2   8  17      336.05      330.28     18.15 o 
   3   8  17       34.70       52.42      8.67 o 
  -3   9  17      161.42      168.40     22.15 o 
  -2   9  17      188.95      194.56     27.55 o 
  -1   9  17        1.81        4.78      3.04 o 
   0   9  17       61.98       63.42      7.59 o 
   1   9  17      201.02      201.61     11.04 o 
   2   9  17        0.69        1.86      4.14 o 
  -3  10  17       10.04       12.40     13.00 o 
  -2  10  17        7.09       19.32     15.42 o 
  -1  10  17        6.41      -11.40     13.62 o 
   0  10  17      164.62      160.29     14.91 o 
   1  10  17        0.22        3.34      4.40 o 
   2  10  17       11.70       20.05      5.33 o 
  -3  11  17      580.92      630.07     30.16 o 
  -2  11  17        5.58       -2.54     10.65 o 
  -1  11  17        0.52       12.66      7.16 o 
   0  11  17      568.69      575.26     26.65 o 
   1  11  17       15.53        5.17     13.71 o 
   2  11  17       29.23       43.92     11.59 o 
  -2  12  17      260.91      259.97     33.39 o 
  -1  12  17       67.88       56.17     11.72 o 
   0  12  17       12.51       23.35      7.28 o 
   1  12  17      173.52      206.42     21.49 o 
  -1  13  17       12.82       20.53      9.17 o 
   0  13  17       47.27       61.40     15.31 o 
  -4   0  18       79.69       67.75     12.18 o 
  -2   0  18     2339.41     2361.83     75.84 o 
   0   0  18       19.58       24.10      8.05 o 
   2   0  18        0.60        9.40      5.96 o 
  -4   1  18        0.09       -4.80      5.24 o 
  -3   1  18      268.13      281.93     14.62 o 
  -2   1  18        0.69       -0.49      2.00 o 
  -1   1  18      236.48      244.41     14.10 o 
   0   1  18      346.72      358.61     13.07 o 
   1   1  18      200.17      191.14      9.75 o 
   2   1  18       12.22        9.48      6.12 o 
   3   1  18        3.65        3.31      4.34 o 
  -4   2  18      191.54      227.85     20.46 o 
  -3   2  18       26.59       17.98      5.27 o 
  -2   2  18      246.62      227.48     16.76 o 
  -1   2  18      312.03      243.30     14.88 o 
   0   2  18       70.69       50.63      6.47 o 
   1   2  18        8.75       11.12      3.15 o 
   2   2  18       69.22       78.65      7.18 o 
   3   2  18       25.96       45.77      6.15 o 
  -4   3  18      217.71      215.63     20.49 o 
  -3   3  18      100.21      110.16     10.86 o 
  -2   3  18      657.92      618.90     28.03 o 
  -1   3  18      238.75      229.49     14.83 o 
   0   3  18        5.90        7.22      4.97 o 
   1   3  18       86.52       93.51      7.01 o 
   2   3  18      162.69      183.03      9.61 o 
   3   3  18       94.04      127.38      9.38 o 
  -4   4  18      361.89      345.71     25.76 o 
  -3   4  18       28.51       11.25      8.07 o 
  -2   4  18       59.05       51.54      8.10 o 
  -1   4  18      214.22      228.67     14.45 o 
   0   4  18       75.33       67.13      9.67 o 
   1   4  18       83.99       77.89      7.87 o 
   2   4  18       10.27       -0.74      5.09 o 
   3   4  18        0.23       -4.86      4.86 o 
  -4   5  18       23.08        4.66      4.25 o 
  -3   5  18      449.70      523.57     37.34 o 
  -2   5  18      365.39      345.37     20.92 o 
  -1   5  18      211.04      208.30     14.16 o 
   0   5  18      746.25      767.34     21.47 o 
   1   5  18        0.03       -3.37      3.75 o 
   2   5  18       99.03      107.72     12.06 o 
   3   5  18        0.59        1.96      5.30 o 
  -4   6  18        0.26        2.55     11.67 o 
  -3   6  18      243.25      220.75     23.18 o 
  -2   6  18      262.97      284.25     18.66 o 
  -1   6  18      732.15      725.96     30.75 o 
   0   6  18       33.24       31.08      5.01 o 
   1   6  18       77.82       83.87      8.78 o 
   2   6  18       88.13       81.08      9.92 o 
   3   6  18      227.65      244.27     39.57 o 
  -3   7  18      159.21      191.48     25.55 o 
  -2   7  18       58.42       48.07     12.53 o 
  -1   7  18        0.13        9.90      4.14 o 
   0   7  18      186.88      191.74     10.85 o 
   1   7  18       67.44       61.20      8.60 o 
   2   7  18      101.91      133.24     13.36 o 
  -3   8  18        3.97        9.04     12.03 o 
  -2   8  18      109.63      103.36     22.58 o 
  -1   8  18      223.13      242.96     13.30 o 
   0   8  18      174.41      162.58     12.86 o 
   1   8  18       33.72       32.36     10.57 o 
   2   8  18       43.41       45.83      6.96 o 
  -3   9  18        2.43        5.23     11.83 o 
  -2   9  18       33.78       35.26     16.26 o 
  -1   9  18        3.61        0.35      4.81 o 
   0   9  18      935.92      935.17     25.74 o 
   1   9  18      116.49      125.33     13.26 o 
   2   9  18      147.42      169.76     14.18 o 
  -3  10  18        7.86       -1.49      4.73 o 
  -2  10  18        0.79       -5.18     14.96 o 
  -1  10  18      113.03      128.59     17.35 o 
   0  10  18        1.63        9.22      9.72 o 
   1  10  18      227.44      259.76     23.74 o 
   2  10  18        0.23        4.20      5.27 o 
  -2  11  18      157.99      143.05     25.51 o 
  -1  11  18      136.85      131.67     10.81 o 
   0  11  18       83.92       94.33      9.52 o 
   1  11  18       79.99       88.82     17.45 o 
  -1  12  18      221.70      226.49     21.68 o 
   0  12  18       15.91       34.52     12.78 o 
  -3   0  19       12.99       11.54      7.62 o 
  -1   0  19       73.20       50.87     12.96 o 
   1   0  19      876.80      955.25     33.06 o 
   3   0  19        4.99       13.59      7.49 o 
  -4   1  19      102.49      112.96     12.84 o 
  -3   1  19      295.45      291.19     16.67 o 
  -2   1  19       51.00       56.59     20.36 o 
  -1   1  19        4.78        9.71      4.97 o 
   0   1  19       38.47       29.06      4.84 o 
   1   1  19      213.20      184.80     10.90 o 
   2   1  19       95.49       99.13      7.64 o 
   3   1  19       33.67       39.72      7.02 o 
  -4   2  19       32.51       38.57      9.37 o 
  -3   2  19       61.07       46.83     15.42 o 
  -2   2  19       74.68       70.10     13.05 o 
  -1   2  19       78.68       70.84     12.07 o 
   0   2  19        2.38       -1.39      4.40 o 
   1   2  19      496.20      466.44     14.30 o 
   2   2  19       17.47       21.75      5.25 o 
   3   2  19        8.80        7.01      9.30 o 
  -4   3  19       11.69       15.97      9.91 o 
  -3   3  19        3.05        5.41      4.10 o 
  -2   3  19       85.68       81.96     10.19 o 
  -1   3  19     1480.49     1471.54     34.64 o 
   0   3  19      304.34      300.46     13.60 o 
   1   3  19      145.09      134.94      8.43 o 
   2   3  19       18.34       19.45      5.70 o 
   3   3  19       49.96       62.11     11.89 o 
  -4   4  19       71.25       94.88     11.62 o 
  -3   4  19       15.21       13.55      5.59 o 
  -2   4  19        1.81        1.95      4.96 o 
  -1   4  19      412.06      418.93     18.90 o 
   0   4  19      564.34      557.90     18.24 o 
   1   4  19      307.96      298.06     13.52 o 
   2   4  19        0.59        5.89      4.87 o 
   3   4  19       30.04       37.29     12.85 o 
  -3   5  19      156.62      151.22     18.06 o 
  -2   5  19      627.85      583.69     45.02 o 
  -1   5  19      219.30      215.66     19.22 o 
   0   5  19      214.06      206.40     11.36 o 
   1   5  19        1.14       -4.71      4.71 o 
   2   5  19      438.52      467.72     17.70 o 
  -3   6  19       61.98       64.90     13.33 o 
  -2   6  19       59.91       52.43      8.23 o 
  -1   6  19       68.58       67.06      9.55 o 
   0   6  19       13.38       12.60      3.37 o 
   1   6  19       12.47        2.93      4.22 o 
   2   6  19       65.87       54.47      7.20 o 
  -3   7  19       62.19       90.93     13.96 o 
  -2   7  19       45.19       30.83     14.14 o 
  -1   7  19      493.33      557.87     25.31 o 
   0   7  19        1.40        3.73      4.67 o 
   1   7  19       53.94       48.91     12.72 o 
   2   7  19        4.09       -6.07      6.07 o 
  -3   8  19       16.02       17.62     13.57 o 
  -2   8  19      180.73      181.50     21.75 o 
  -1   8  19       19.41       26.87      6.34 o 
   0   8  19     1007.45      997.92     33.37 o 
   1   8  19       19.44        3.93     14.90 o 
   2   8  19       20.66       17.48     12.15 o 
  -2   9  19       18.39        4.26     12.15 o 
  -1   9  19        9.49       29.69     13.54 o 
   0   9  19      405.39      433.21     29.27 o 
   1   9  19        6.00        9.83      7.42 o 
  -2  10  19      171.25      175.46     20.37 o 
  -1  10  19        5.35       -5.10     11.06 o 
   0  10  19      145.65      142.26     19.18 o 
   1  10  19        3.75        6.58      4.96 o 
  -1  11  19      603.96      698.87     34.26 o 
   0  11  19      177.86      189.14     20.06 o 
  -2   0  20      482.98      458.65     29.75 o 
   0   0  20        2.26        8.03      7.83 o 
   2   0  20        5.45       -6.75      6.75 o 
  -3   1  20      239.33      205.74     10.70 o 
  -2   1  20        0.94       -2.67      2.67 o 
  -1   1  20      427.87      417.81     22.04 o 
   0   1  20        2.55       -3.93      3.93 o 
   1   1  20      167.42      183.15     10.19 o 
   2   1  20        6.71        3.92     14.18 o 
  -3   2  20       19.08       18.24      4.73 o 
  -2   2  20        5.82       25.79      7.20 o 
  -1   2  20      117.21      102.95      9.33 o 
   0   2  20      188.13      171.51     11.83 o 
   1   2  20      364.71      348.90     15.96 o 
   2   2  20      130.49      125.06     13.14 o 
  -3   3  20      397.84      399.37     27.06 o 
  -2   3  20      170.28      147.97     13.11 o 
  -1   3  20      955.99      929.09     25.93 o 
   0   3  20        7.43        6.60      7.15 o 
   1   3  20      526.79      499.67     19.00 o 
   2   3  20        3.28        3.91      4.68 o 
  -3   4  20        6.28        9.56      4.99 o 
  -2   4  20       94.41       80.07     16.27 o 
  -1   4  20      136.32      133.21     10.01 o 
   0   4  20        3.82        3.37      3.73 o 
   1   4  20      135.90      157.57     11.14 o 
   2   4  20      104.11      125.76     11.14 o 
  -3   5  20       73.45       76.32     13.16 o 
  -2   5  20        6.97        0.02      3.52 o 
  -1   5  20       38.96       42.40      7.50 o 
   0   5  20       89.58       87.82      7.11 o 
   1   5  20       14.78       14.50      8.10 o 
   2   5  20       18.58        7.36      4.41 o 
  -3   6  20      270.62      310.18     23.11 o 
  -2   6  20      321.13      362.42     18.77 o 
  -1   6  20        1.67        4.36      2.98 o 
   0   6  20      118.99      134.17     14.42 o 
   1   6  20      652.52      705.93     39.91 o 
   2   6  20       17.64       15.60     10.10 o 
  -3   7  20       26.30       21.67      7.85 o 
  -2   7  20        0.23       -6.33      6.33 o 
  -1   7  20       45.51       50.55      6.28 o 
   0   7  20      120.21      137.85      9.67 o 
   1   7  20       21.59       21.10     10.19 o 
  -2   8  20        5.86       -9.91      9.91 o 
  -1   8  20       11.58        7.15      3.81 o 
   0   8  20      260.37      263.64     22.76 o 
   1   8  20       90.82       92.90     10.70 o 
  -2   9  20        0.35        3.82      9.42 o 
  -1   9  20       24.71       23.75     10.42 o 
   0   9  20       77.69       92.69     13.76 o 
  -1  10  20       66.55       66.05     15.74 o 
   0  10  20      637.58      761.35     34.48 o 
  -3   0  21       42.17       51.09      7.93 o 
  -1   0  21        2.55        6.30      6.76 o 
   1   0  21      388.78      417.39     19.15 o 
  -3   1  21        0.81        1.09      2.15 o 
  -2   1  21       99.19       94.61      9.32 o 
  -1   1  21       71.10       76.11      9.12 o 
   0   1  21       40.83       27.50      5.92 o 
   1   1  21        0.05       -2.24      3.48 o 
   2   1  21      286.34      365.14     24.20 o 
  -3   2  21      219.20      237.64     12.96 o 
  -2   2  21      121.97      144.32      9.63 o 
  -1   2  21       26.05       18.01      5.15 o 
   0   2  21       48.13       37.25      6.18 o 
   1   2  21        5.82        0.09      3.93 o 
   2   2  21        0.02        5.27      2.84 o 
  -3   3  21      225.63      210.53     11.97 o 
  -2   3  21       75.99       67.88      6.95 o 
  -1   3  21      263.91      253.35     12.89 o 
   0   3  21      104.89      105.41      8.32 o 
   1   3  21      197.59      204.86     23.62 o 
   2   3  21      136.44      154.37     18.11 o 
  -3   4  21       71.72       76.60     10.37 o 
  -2   4  21      218.60      258.52     21.14 o 
  -1   4  21      478.00      435.20     16.87 o 
   0   4  21      398.94      406.77     17.76 o 
   1   4  21       68.11       53.67      8.56 o 
  -2   5  21       29.23       26.25      6.13 o 
  -1   5  21      126.69      115.27      8.82 o 
   0   5  21       31.10       28.99      7.74 o 
   1   5  21       41.65       28.48     23.26 o 
  -2   6  21       83.98      119.25     15.03 o 
  -1   6  21       14.07        7.02      5.95 o 
   0   6  21      112.52      144.73     12.01 o 
   1   6  21        1.08        3.05      3.32 o 
  -2   7  21        5.83        3.05      5.76 o 
  -1   7  21      522.11      562.03     16.67 o 
   0   7  21       11.59       22.21      7.98 o 
   1   7  21       97.42      112.27     16.59 o 
  -1   8  21      147.75      153.41     15.66 o 
   0   8  21      105.25      123.93     14.09 o 
  -2   0  22      334.76      304.36     21.73 o 
   0   0  22      303.76      314.97     23.36 o 
  -2   1  22        0.05        1.76      2.41 o 
  -1   1  22      371.88      387.23     18.36 o 
   0   1  22      110.91      111.21     11.55 o 
   1   1  22      129.52      103.77      9.12 o 
  -2   2  22        2.08        5.84      2.60 o 
  -1   2  22      216.80      192.74     13.21 o 
   0   2  22      445.72      435.33     15.65 o 
   1   2  22        5.06       -4.34      5.12 o 
  -2   3  22      151.55      143.51      9.81 o 
  -1   3  22       23.89       16.27     12.92 o 
   0   3  22       21.58       19.57      4.58 o 
   1   3  22       73.75       88.29      8.83 o 
  -2   4  22      345.49      331.52     21.51 o 
  -1   4  22        4.41       -5.21      7.11 o 
   0   4  22       14.82       14.21      8.31 o 
   1   4  22       47.46       57.24     10.44 o 
  -2   5  22       43.86       52.08      7.70 o 
  -1   5  22      117.94      117.37     10.01 o 
   0   5  22        2.62        3.91      4.17 o 
  -1   0  23      262.52      248.28     18.39 o 
  -1   1  23      216.47      214.22     28.55 o 
   0   1  23       70.92       68.35     10.57 o 
  -1   2  23       54.44       63.61      7.16 o 
   0   2  23        9.92       13.99      5.70 o 
  -1   3  23       67.55       80.03     11.24 o 
                                                 
